# Supplementary material for: Dichlorido{N,N-dimethyl-N′-[1-(2-pyrid­yl)ethyl­idene]ethane-1,2-diamine-κ3 N,N′,N′′}copper(II)
Source: Acta Crystallogr Sect E Struct Rep Online. 2010 Apr 10;66(Pt 5):m508. doi: 10.1107/S1600536810011712 (PMC2979170; doi:10.1107/S1600536810011712)
Supplement: Supplementary file 1 [file e-66-0m508-sup1.cif]

##############################################################################
###                                                                        ###
###        Electronic paper (Acta Crystallographica Section E)             ###
###                                                                        ###
##############################################################################
#                                                                            #
# This CIF contains the data in a paper accepted for publication in Acta     #
# Crystallographica Section E. It conforms to the requirements of Notes      #
# for Authors for Section E, and has been peer reviewed under the auspices   #
# of the IUCr Commission on Journals.                                        #
#                                                                            #
# Full details of the Crystallographic Information File format               #
# are given in the paper "The Crystallographic Information File (CIF):       #
# a New Standard Archive File for Crystallography" by S. R. Hall, F. H.      #
# Allen and I. D. Brown [Acta Cryst. (1991), A47, 655-685].                  #
#                                                                            #
# The current version of the core CIF dictionary is obtainable from          #
# ftp://ftp.iucr.org/pub/cif_core.dic. The current version number is 2.4.    #
#                                                                            #
# Software is freely available for graphical display of the structure(s) in  #
# this CIF.  For information consult the CIF home page http://www.iucr.org/  #
# cif/home.html                                                              #
#                                                                            #
# This file may be used for bona fide research purposes within the           #
# scientific community so long as proper attribution is given to the journal # 
# article from which it was obtained.                                        #
#                                                                            #
##############################################################################
                                             
data_I
_audit_creation_method     SHELXL-97
_chemical_name_systematic
;
Dichlorido{<i>N</i>,<i>N</i>-dimethyl-<i>N</i>'-[1-(2-
pyridyl)ethylidene]ethane-1,2-diamine-
\k^3^<i>N</i>,<i>N</i>',<i>N</i>''}copper(II)
;
_chemical_name_common     ?
_chemical_formula_moiety     'C11 H17 Cl2 Cu N3'
_chemical_formula_sum     'C11 H17 Cl2 Cu N3'
_chemical_formula_iupac     '[Cu Cl2 (C11 H17 N3)]'
_chemical_formula_weight     325.72
_chemical_melting_point     ?
_symmetry_cell_setting     Orthorhombic
_symmetry_space_group_name_H-M     'P 21 21 21'
_symmetry_space_group_name_Hall     'P 2ac 2ab'
loop_
    _symmetry_equiv_pos_as_xyz
    'x, y, z'
    '-x+1/2, -y, z+1/2'
    '-x, y+1/2, -z+1/2'
    'x+1/2, -y+1/2, -z'
_cell_length_a     9.81448(12)
_cell_length_b     9.90297(13)
_cell_length_c     14.21414(18)
_cell_angle_alpha     90.00
_cell_angle_beta     90.00
_cell_angle_gamma     90.00
_cell_volume     1381.51(2)
_cell_formula_units_Z     4
_cell_measurement_reflns_used     7155
_cell_measurement_theta_min     2.51
_cell_measurement_theta_max     30.44
_cell_measurement_temperature     100(2)
_exptl_crystal_description     block
_exptl_crystal_colour     green
_exptl_crystal_size_max     0.30
_exptl_crystal_size_mid     0.23
_exptl_crystal_size_min     0.07
_exptl_crystal_density_diffrn     1.566
_exptl_crystal_density_meas     ?
_exptl_crystal_density_method     'not measured'
_exptl_crystal_F_000     668
_exptl_absorpt_coefficient_mu     1.949
_exptl_absorpt_correction_type     multi-scan
_exptl_absorpt_process_details     '(<i>SADABS</i>; Sheldrick, 1996)'
_exptl_absorpt_correction_T_min     0.5924
_exptl_absorpt_correction_T_max     0.8756
_exptl_special_details
;
;
_diffrn_ambient_temperature     100(2)
_diffrn_radiation_type     MoK\a
_diffrn_radiation_wavelength     0.71073
_diffrn_radiation_source     'fine-focus sealed tube'
_diffrn_radiation_monochromator     graphite
_diffrn_measurement_device_type     'Bruker APEXII CCD'
_diffrn_measurement_method     '\f and \w scans'
_diffrn_detector_area_resol_mean     ?
_diffrn_reflns_number     10998
_diffrn_reflns_av_R_equivalents     0.0256
_diffrn_reflns_av_sigmaI/netI     0.0259
_diffrn_reflns_theta_min     2.51
_diffrn_reflns_theta_max     25.00
_diffrn_reflns_theta_full     25.00
_diffrn_measured_fraction_theta_max     1.000
_diffrn_measured_fraction_theta_full     1.000
_diffrn_reflns_limit_h_min     -11
_diffrn_reflns_limit_h_max     11
_diffrn_reflns_limit_k_min     -11
_diffrn_reflns_limit_k_max     11
_diffrn_reflns_limit_l_min     -16
_diffrn_reflns_limit_l_max     16
_refine_special_details
;
Refinement of <i>F</i>^2^ against ALL reflections. The weighted <i>R</i>-factor
wR and goodness of fit <i>S</i> are based on <i>F</i>^2^, conventional
<i>R</i>-factors <i>R</i> are based on <i>F</i>, with <i>F</i> set to zero for
negative <i>F</i>^2^. The threshold expression of <i>F</i>^2^ >
\s(<i>F</i>^2^) is used only for calculating <i>R</i>-factors(gt) etc. and is
not relevant to the choice of reflections for refinement. <i>R</i>-factors
based on <i>F</i>^2^ are statistically about twice as large as those based on
<i>F</i>, and <i>R</i>- factors based on ALL data will be even larger.
;
_reflns_number_total     2439
_reflns_number_gt     2378
_reflns_threshold_expression     'I>2\s(I)'
_refine_ls_structure_factor_coef     Fsqd
_refine_ls_matrix_type     full
_refine_ls_R_factor_all     0.0172
_refine_ls_R_factor_gt     0.0165
_refine_ls_wR_factor_gt     0.0424
_refine_ls_wR_factor_ref     0.0427
_refine_ls_goodness_of_fit_ref     1.032
_refine_ls_restrained_S_all     1.032
_refine_ls_number_reflns     2439
_refine_ls_number_parameters     157
_refine_ls_number_restraints     0
_refine_ls_hydrogen_treatment     constr
_refine_ls_weighting_scheme     calc
_refine_ls_weighting_details
                 'calc w=1/[\s^2^(Fo^2^)+(0.0245P)^2^] where P=(Fo^2^+2Fc^2^)/3'
_atom_sites_solution_hydrogens     geom
_atom_sites_solution_primary     direct
_atom_sites_solution_secondary     difmap
_refine_ls_shift/su_max     0.001
_refine_ls_shift/su_mean     0.000
_refine_diff_density_max     0.207
_refine_diff_density_min     -0.197
_refine_ls_extinction_method     none
_refine_ls_extinction_coef     ?
_refine_ls_abs_structure_details     'Flack (1983), 1022 Friedel pairs'
_refine_ls_abs_structure_Flack     0.010(9)
loop_
    _atom_type_symbol
    _atom_type_description
    _atom_type_scat_dispersion_real
    _atom_type_scat_dispersion_imag
    _atom_type_scat_source
    'C' 'C' 0.0033 0.0016
                         'International Tables Vol C Tables 4.2.6.8 and 6.1.1.4'
    'H' 'H' 0.0000 0.0000
                         'International Tables Vol C Tables 4.2.6.8 and 6.1.1.4'
    'N' 'N' 0.0061 0.0033
                         'International Tables Vol C Tables 4.2.6.8 and 6.1.1.4'
    'Cl' 'Cl' 0.1484 0.1585
                         'International Tables Vol C Tables 4.2.6.8 and 6.1.1.4'
    'Cu' 'Cu' 0.3201 1.2651
                         'International Tables Vol C Tables 4.2.6.8 and 6.1.1.4'
_computing_data_collection     'APEX2 (Bruker, 2007)'
_computing_cell_refinement     'SAINT (Bruker, 2007)'
_computing_data_reduction     'SAINT (Bruker, 2007)'
_computing_structure_solution     'SHELXS97 (Sheldrick, 2008)'
_computing_structure_refinement     'SHELXL97 (Sheldrick, 2008)'
_computing_molecular_graphics     'X-SEED (Barbour, 2001)'
_computing_publication_material     'publCIF (Westrip, 2010)'
loop_
    _atom_site_type_symbol
    _atom_site_label
    _atom_site_fract_x
    _atom_site_fract_y
    _atom_site_fract_z
    _atom_site_U_iso_or_equiv
    _atom_site_adp_type
    _atom_site_calc_flag
    _atom_site_refinement_flags
    _atom_site_occupancy
    _atom_site_disorder_assembly
    _atom_site_disorder_group
    Cu Cu 0.80028(2) 0.16329(2) 0.099598(15) 0.01175(7) Uani d . 1 . .
    Cl Cl1 0.56577(5) 0.08033(5) 0.13120(3) 0.01619(11) Uani d . 1 . .
    Cl Cl2 0.92633(5) 0.14346(5) 0.23208(3) 0.01790(12) Uani d . 1 . .
    N N1 0.86920(16) -0.00757(17) 0.03434(12) 0.0139(4) Uani d . 1 . .
    N N2 0.76828(16) 0.20963(16) -0.03353(11) 0.0124(4) Uani d . 1 . .
    N N3 0.75938(15) 0.36500(16) 0.11931(11) 0.0132(4) Uani d . 1 . .
    C C1 0.9300(2) -0.11396(19) 0.07379(15) 0.0169(4) Uani d . 1 . .
    H H1 0.9448 -0.1136 0.1398 0.020 Uiso calc R 1 . .
    C C2 0.9722(2) -0.2245(2) 0.02225(15) 0.0185(5) Uani d . 1 . .
    H H2 1.0174 -0.2976 0.0522 0.022 Uiso calc R 1 . .
    C C3 0.9479(2) -0.2274(2) -0.07327(15) 0.0200(5) Uani d . 1 . .
    H H3 0.9737 -0.3036 -0.1098 0.024 Uiso calc R 1 . .
    C C4 0.8846(2) -0.1161(2) -0.11553(15) 0.0175(4) Uani d . 1 . .
    H H4 0.8666 -0.1155 -0.1812 0.021 Uiso calc R 1 . .
    C C5 0.84897(19) -0.0075(2) -0.06026(13) 0.0131(4) Uani d . 1 . .
    C C6 0.79321(18) 0.12257(18) -0.09696(13) 0.0129(4) Uani d . 1 . .
    C C7 0.7771(2) 0.1485(2) -0.20048(13) 0.0200(5) Uani d . 1 . .
    H H7A 0.6843 0.1805 -0.2132 0.030 Uiso calc R 1 . .
    H H7B 0.7935 0.0648 -0.2354 0.030 Uiso calc R 1 . .
    H H7C 0.8428 0.2173 -0.2204 0.030 Uiso calc R 1 . .
    C C8 0.71958(19) 0.3470(2) -0.05216(13) 0.0139(4) Uani d . 1 . .
    H H8A 0.6464 0.3460 -0.1001 0.017 Uiso calc R 1 . .
    H H8B 0.7949 0.4047 -0.0751 0.017 Uiso calc R 1 . .
    C C9 0.6657(2) 0.3992(2) 0.04119(14) 0.0158(4) Uani d . 1 . .
    H H9A 0.6548 0.4985 0.0377 0.019 Uiso calc R 1 . .
    H H9B 0.5751 0.3592 0.0536 0.019 Uiso calc R 1 . .
    C C10 0.6923(2) 0.3973(2) 0.20995(13) 0.0195(4) Uani d . 1 . .
    H H10A 0.7533 0.3737 0.2620 0.029 Uiso calc R 1 . .
    H H10B 0.6076 0.3456 0.2154 0.029 Uiso calc R 1 . .
    H H10C 0.6718 0.4941 0.2124 0.029 Uiso calc R 1 . .
    C C11 0.8874(2) 0.4429(2) 0.11176(15) 0.0200(5) Uani d . 1 . .
    H H11A 0.9314 0.4230 0.0514 0.030 Uiso calc R 1 . .
    H H11B 0.9486 0.4176 0.1633 0.030 Uiso calc R 1 . .
    H H11C 0.8671 0.5396 0.1155 0.030 Uiso calc R 1 . .
loop_
    _atom_site_aniso_label
    _atom_site_aniso_U_11
    _atom_site_aniso_U_22
    _atom_site_aniso_U_33
    _atom_site_aniso_U_12
    _atom_site_aniso_U_13
    _atom_site_aniso_U_23
    Cu 0.01269(12) 0.01237(12) 0.01020(12) 0.00077(10) -0.00026(10) 0.00045(10)
    Cl1 0.0134(2) 0.0185(3) 0.0166(2) -0.0024(2) -0.00053(18) 0.0027(2)
    Cl2 0.0177(2) 0.0229(3) 0.0130(2) 0.0021(2) -0.00368(19) 0.0008(2)
    N1 0.0115(8) 0.0159(9) 0.0143(8) -0.0012(7) 0.0026(7) 0.0014(7)
    N2 0.0107(9) 0.0133(8) 0.0131(8) 0.0003(6) -0.0012(7) 0.0033(7)
    N3 0.0137(8) 0.0146(8) 0.0114(8) 0.0001(6) 0.0009(6) 0.0000(7)
    C1 0.0181(10) 0.0146(10) 0.0180(11) -0.0018(8) 0.0028(9) 0.0036(8)
    C2 0.0203(11) 0.0136(11) 0.0217(12) 0.0004(8) 0.0034(9) 0.0057(9)
    C3 0.0229(11) 0.0144(10) 0.0227(11) -0.0009(9) 0.0024(9) -0.0051(9)
    C4 0.0170(10) 0.0184(11) 0.0171(11) -0.0034(8) -0.0009(9) -0.0014(9)
    C5 0.0101(10) 0.0148(10) 0.0143(10) -0.0034(8) 0.0011(8) -0.0012(8)
    C6 0.0093(9) 0.0160(9) 0.0134(9) -0.0037(7) -0.0012(9) -0.0009(8)
    C7 0.0223(11) 0.0237(11) 0.0139(10) 0.0061(10) -0.0012(8) -0.0014(9)
    C8 0.0145(10) 0.0136(10) 0.0137(10) 0.0008(9) -0.0019(7) 0.0020(8)
    C9 0.0146(10) 0.0144(10) 0.0185(10) 0.0017(8) -0.0009(8) 0.0019(9)
    C10 0.0272(11) 0.0176(10) 0.0136(10) 0.0018(10) 0.0029(10) -0.0021(8)
    C11 0.0213(11) 0.0183(11) 0.0204(12) -0.0064(8) -0.0018(9) -0.0015(10)
_geom_special_details
;
All esds (except the esd in the dihedral angle between two l.s. planes) are
estimated using the full covariance matrix. The cell esds are taken into
account individually in the estimation of esds in distances, angles and
torsion angles; correlations between esds in cell parameters are only used
when they are defined by crystal symmetry. An approximate (isotropic)
treatment of cell esds is used for estimating esds involving l.s. planes.
;
loop_
    _geom_bond_atom_site_label_1
    _geom_bond_atom_site_label_2
    _geom_bond_site_symmetry_2
    _geom_bond_distance
    _geom_bond_publ_flag
    Cu N2 . 1.9723(16) ?
    Cu N1 . 2.0447(17) ?
    Cu N3 . 2.0567(16) ?
    Cu Cl2 . 2.2617(5) ?
    Cu Cl1 . 2.4848(5) ?
    N1 C1 . 1.334(3) ?
    N1 C5 . 1.359(2) ?
    N2 C6 . 1.271(2) ?
    N2 C8 . 1.466(3) ?
    N3 C11 . 1.478(2) ?
    N3 C10 . 1.482(2) ?
    N3 C9 . 1.481(2) ?
    C1 C2 . 1.381(3) ?
    C1 H1 . 0.9500 ?
    C2 C3 . 1.379(3) ?
    C2 H2 . 0.9500 ?
    C3 C4 . 1.401(3) ?
    C3 H3 . 0.9500 ?
    C4 C5 . 1.377(3) ?
    C4 H4 . 0.9500 ?
    C5 C6 . 1.494(3) ?
    C6 C7 . 1.502(3) ?
    C7 H7A . 0.9800 ?
    C7 H7B . 0.9800 ?
    C7 H7C . 0.9800 ?
    C8 C9 . 1.519(3) ?
    C8 H8A . 0.9900 ?
    C8 H8B . 0.9900 ?
    C9 H9A . 0.9900 ?
    C9 H9B . 0.9900 ?
    C10 H10A . 0.9800 ?
    C10 H10B . 0.9800 ?
    C10 H10C . 0.9800 ?
    C11 H11A . 0.9800 ?
    C11 H11B . 0.9800 ?
    C11 H11C . 0.9800 ?
loop_
    _geom_angle_atom_site_label_1
    _geom_angle_atom_site_label_2
    _geom_angle_atom_site_label_3
    _geom_angle_site_symmetry_1
    _geom_angle_site_symmetry_3
    _geom_angle
    _geom_angle_publ_flag
    N2 Cu N1 . . 79.04(7) ?
    N2 Cu N3 . . 82.74(6) ?
    N1 Cu N3 . . 158.45(6) ?
    N2 Cu Cl2 . . 154.98(5) ?
    N1 Cu Cl2 . . 97.17(5) ?
    N3 Cu Cl2 . . 94.45(4) ?
    N2 Cu Cl1 . . 95.91(5) ?
    N1 Cu Cl1 . . 96.59(5) ?
    N3 Cu Cl1 . . 96.65(4) ?
    Cl2 Cu Cl1 . . 109.113(18) ?
    C1 N1 C5 . . 118.77(18) ?
    C1 N1 Cu . . 127.64(14) ?
    C5 N1 Cu . . 113.59(13) ?
    C6 N2 C8 . . 124.33(16) ?
    C6 N2 Cu . . 119.47(13) ?
    C8 N2 Cu . . 116.17(12) ?
    C11 N3 C10 . . 109.14(15) ?
    C11 N3 C9 . . 110.72(15) ?
    C10 N3 C9 . . 109.07(15) ?
    C11 N3 Cu . . 109.33(12) ?
    C10 N3 Cu . . 114.53(12) ?
    C9 N3 Cu . . 103.96(12) ?
    N1 C1 C2 . . 122.50(19) ?
    N1 C1 H1 . . 118.8 ?
    C2 C1 H1 . . 118.8 ?
    C3 C2 C1 . . 119.1(2) ?
    C3 C2 H2 . . 120.4 ?
    C1 C2 H2 . . 120.4 ?
    C2 C3 C4 . . 118.9(2) ?
    C2 C3 H3 . . 120.6 ?
    C4 C3 H3 . . 120.6 ?
    C5 C4 C3 . . 118.86(19) ?
    C5 C4 H4 . . 120.6 ?
    C3 C4 H4 . . 120.6 ?
    N1 C5 C4 . . 121.81(19) ?
    N1 C5 C6 . . 113.54(17) ?
    C4 C5 C6 . . 124.56(17) ?
    N2 C6 C5 . . 114.06(16) ?
    N2 C6 C7 . . 123.94(18) ?
    C5 C6 C7 . . 121.90(16) ?
    C6 C7 H7A . . 109.5 ?
    C6 C7 H7B . . 109.5 ?
    H7A C7 H7B . . 109.5 ?
    C6 C7 H7C . . 109.5 ?
    H7A C7 H7C . . 109.5 ?
    H7B C7 H7C . . 109.5 ?
    N2 C8 C9 . . 105.76(15) ?
    N2 C8 H8A . . 110.6 ?
    C9 C8 H8A . . 110.6 ?
    N2 C8 H8B . . 110.6 ?
    C9 C8 H8B . . 110.6 ?
    H8A C8 H8B . . 108.7 ?
    N3 C9 C8 . . 111.17(16) ?
    N3 C9 H9A . . 109.4 ?
    C8 C9 H9A . . 109.4 ?
    N3 C9 H9B . . 109.4 ?
    C8 C9 H9B . . 109.4 ?
    H9A C9 H9B . . 108.0 ?
    N3 C10 H10A . . 109.5 ?
    N3 C10 H10B . . 109.5 ?
    H10A C10 H10B . . 109.5 ?
    N3 C10 H10C . . 109.5 ?
    H10A C10 H10C . . 109.5 ?
    H10B C10 H10C . . 109.5 ?
    N3 C11 H11A . . 109.5 ?
    N3 C11 H11B . . 109.5 ?
    H11A C11 H11B . . 109.5 ?
    N3 C11 H11C . . 109.5 ?
    H11A C11 H11C . . 109.5 ?
    H11B C11 H11C . . 109.5 ?
data_global
_journal_date_recd_electronic     2010-03-13
_journal_date_accepted     2010-03-29
_journal_name_full     'Acta Crystallographica, Section E'
_journal_year     2010
_journal_volume     66
_journal_issue      5
_journal_page_first     m508
_journal_page_last     m508
_journal_paper_category     QM
_journal_coeditor_code     PV2266
_publ_contact_author_name     'Hamid Khaledi'
_publ_contact_author_address
;
Department of Chemistry, University of Malaya, 50603 Kuala Lumpur, Malaysia
;
_publ_contact_author_email     'khaledi@perdana.um.edu.my'
_publ_contact_author_fax     '603-79674193'
_publ_contact_author_phone     '603-79674246'
_publ_section_title
;\
Dichlorido{<i>N</i>,<i>N</i>-dimethyl-<i>N</i>'-[1-(2-pyridyl)ethylidene]\
ethane-1,2-diamine-\k^3^<i>N</i>,<i>N</i>',<i>N</i>''}copper(II)
;
loop_
    _publ_author_name
    _publ_author_footnote
    _publ_author_address
    'Saleh Salga, Muhammad' .
;
Department of Chemistry, University of Malaya, 50603 Kuala Lumpur, Malaysia
;
    'Khaledi, Hamid' .
;
Department of Chemistry, University of Malaya, 50603 Kuala Lumpur, Malaysia
;
    'Mohd Ali, Hapipah' .
;
Department of Chemistry, University of Malaya, 50603 Kuala Lumpur, Malaysia
;
    'Puteh, Rustam' .
;
Department of Physics, University of Malaya, 50603 Kuala Lumpur, Malaysia
;
