# Supplementary material for: Dichlorido{N,N-dimethyl-N′-[1-(2-pyrid­yl)ethyl­idene]ethane-1,2-diamine-κ3 N,N′,N′′}copper(II)
Source: Acta Crystallogr Sect E Struct Rep Online. 2010 Apr 10;66(Pt 5):m508. doi: 10.1107/S1600536810011712 (PMC2979170; doi:10.1107/S1600536810011712)
Supplement: Supplementary file 2 [file e-66-0m508-Isup2.hkl]

# 
# h,k,l, Fc-squared, Fo-squared, sigma(Fo-squared) and status flag 
# 
data_I
_shelx_title ' HAMID1554_0m in P2(1)2(1)2(1)' 
_shelx_refln_list_code          4 
_shelx_F_calc_maximum      155.65 
_exptl_crystal_F_000       668.00 
_reflns_d_resolution_high  0.8409 
 
loop_ 
 _symmetry_equiv_pos_as_xyz 
 'x, y, z' 
 '-x+1/2, -y, z+1/2' 
 '-x, y+1/2, -z+1/2' 
 'x+1/2, -y+1/2, -z' 
 
_cell_length_a     9.8145 
_cell_length_b     9.9030 
_cell_length_c    14.2141 
_cell_angle_alpha  90.000 
_cell_angle_beta   90.000 
_cell_angle_gamma  90.000 
 
_shelx_F_squared_multiplier     1.000 
 
loop_ 
 _refln_index_h 
 _refln_index_k 
 _refln_index_l 
 _refln_F_squared_calc 
 _refln_F_squared_meas 
 _refln_F_squared_sigma 
 _refln_observed_status 
   2   0   0     8749.86     8599.72    169.61 o 
   4   0   0      314.76      294.03     11.45 o 
   6   0   0     2544.05     2702.89     63.09 o 
   8   0   0     7164.59     7140.32    195.51 o 
  10   0   0      413.41      436.10     32.12 o 
   1   1   0     9966.06    10416.91    144.49 o 
   2   1   0      510.86      546.26      9.96 o 
   3   1   0     5526.25     5946.56     85.87 o 
   4   1   0     9199.58     9220.62    132.08 o 
   5   1   0     1628.88     1573.04     27.60 o 
   6   1   0     3325.33     3215.82     51.68 o 
   7   1   0      458.15      462.70     12.80 o 
   8   1   0     3356.66     3218.62     70.74 o 
   9   1   0     1717.37     1671.30     45.22 o 
  10   1   0        3.95        0.26      6.61 o 
  11   1   0       63.37       64.10     11.70 o 
   0   2   0      729.09      741.30     23.25 o 
   1   2   0       71.71       66.58      4.29 o 
   2   2   0     1382.45     1477.53     24.38 o 
   3   2   0    14134.46    14430.27    202.61 o 
   4   2   0     6832.54     7407.64    100.12 o 
   5   2   0    13450.86    13282.31    189.81 o 
   6   2   0        1.24        6.82      3.03 o 
   7   2   0     3762.50     3603.90     58.75 o 
   8   2   0      377.79      399.14     18.53 o 
   9   2   0      527.29      526.73     22.84 o 
  10   2   0      540.56      525.39     23.96 o 
  11   2   0      352.82      373.45     24.03 o 
   1   3   0    10819.46    10792.46    183.00 o 
   2   3   0     1326.73     1376.11     22.16 o 
   3   3   0       37.83       30.00      3.69 o 
   4   3   0       47.38       35.23      3.89 o 
   5   3   0     2024.54     2128.94     34.54 o 
   6   3   0        4.43        3.64      3.19 o 
   7   3   0     1258.49     1221.85     25.54 o 
   8   3   0       10.31       10.28      6.07 o 
   9   3   0     4936.28     4853.00    102.02 o 
  10   3   0      391.70      400.51     23.66 o 
  11   3   0      866.08      873.50     33.69 o 
   0   4   0    24192.51    24285.73    573.55 o 
   1   4   0     7927.72     8241.45    142.74 o 
   2   4   0     3037.88     3249.13     55.21 o 
   3   4   0     2864.20     2973.01     47.71 o 
   4   4   0      631.75      632.50     17.23 o 
   5   4   0      578.14      568.26     14.22 o 
   6   4   0     1885.31     1815.34     34.23 o 
   7   4   0     6262.19     6287.78    107.46 o 
   8   4   0     3794.73     3728.28     80.73 o 
   9   4   0       56.54       51.93      9.62 o 
  10   4   0      922.13      858.56     31.83 o 
   1   5   0     3338.03     3372.51     52.42 o 
   2   5   0     6056.16     6042.41    109.24 o 
   3   5   0     3795.61     3883.20     66.84 o 
   4   5   0      260.84      260.23     10.61 o 
   5   5   0      967.29      924.13     24.10 o 
   6   5   0     7089.93     7043.72    119.31 o 
   7   5   0      281.22      286.94     14.46 o 
   8   5   0      944.17      957.70     31.18 o 
   9   5   0      212.88      190.62     16.03 o 
  10   5   0      544.22      612.82     26.93 o 
   0   6   0     3922.36     3641.06    139.48 o 
   1   6   0     1665.92     1730.82     31.50 o 
   2   6   0     8066.33     7968.84    127.58 o 
   3   6   0      155.08      175.74      9.51 o 
   4   6   0      254.88      236.27     18.14 o 
   5   6   0       37.52       57.17      7.18 o 
   6   6   0      445.43      439.62     15.58 o 
   7   6   0      492.56      526.15     19.29 o 
   8   6   0       91.51       88.18     11.61 o 
   9   6   0       85.58       73.72     11.51 o 
  10   6   0     1327.33     1413.58     82.74 o 
   1   7   0     1703.03     1682.17     32.06 o 
   2   7   0     3221.03     3162.81     58.24 o 
   3   7   0        2.57        5.02      4.17 o 
   4   7   0      476.41      483.53     15.39 o 
   5   7   0     1194.93     1202.36     27.25 o 
   6   7   0     1930.26     1962.64     36.59 o 
   7   7   0       57.43       63.65      7.52 o 
   8   7   0      176.95      182.71     27.85 o 
   9   7   0      971.90      963.43     41.96 o 
   0   8   0      386.42      454.66     43.99 o 
   1   8   0     3875.90     3929.41     64.14 o 
   2   8   0        6.97        0.21      4.64 o 
   3   8   0      128.33      133.01      9.41 o 
   4   8   0      102.84      114.15      9.15 o 
   5   8   0      512.78      536.89     17.53 o 
   6   8   0       23.07       17.03      6.85 o 
   7   8   0     4795.95     4795.88     90.47 o 
   8   8   0      186.98      209.86     27.27 o 
   1   9   0      860.46      872.86     22.44 o 
   2   9   0     1087.91     1097.53     29.14 o 
   3   9   0     1501.81     1532.08     41.93 o 
   4   9   0      476.70      499.99     22.36 o 
   5   9   0        3.42        3.69      6.62 o 
   6   9   0      925.54      951.39     32.18 o 
   7   9   0      812.79      830.76     28.55 o 
   0  10   0      667.79      651.57     54.22 o 
   1  10   0        2.31       -3.02      5.08 o 
   2  10   0      315.84      316.42     20.09 o 
   3  10   0      616.12      602.03     25.18 o 
   4  10   0      305.32      334.10     21.63 o 
   5  10   0     1134.28     1185.18     38.55 o 
   6  10   0      224.71      189.67     15.67 o 
   1  11   0       80.22       54.79     18.98 o 
   2  11   0     1126.89     1114.40     54.96 o 
   3  11   0       50.78       48.43     15.86 o 
   4  11   0      836.47      851.03     32.53 o 
   1   0   1      357.71      364.03      8.37 o 
   2   0   1    14350.42    14239.15    198.00 o 
   3   0   1      130.30      123.11      5.74 o 
   4   0   1     4469.28     4402.34     71.26 o 
   5   0   1      129.22      123.13      5.60 o 
   6   0   1     2142.73     2089.66     35.86 o 
   7   0   1      966.93      956.09     23.84 o 
   8   0   1      878.90      848.31     27.76 o 
   9   0   1      128.90      136.80     13.57 o 
  10   0   1      992.81      888.79     31.93 o 
  11   0   1      272.10      264.67     20.05 o 
 -11   1   1       25.30       18.22      8.52 o 
 -10   1   1      894.45      896.57     32.56 o 
  -9   1   1     1756.58     1753.61     46.48 o 
  -8   1   1     1206.12     1197.33     34.85 o 
  -7   1   1      329.19      307.70     11.97 o 
  -6   1   1      403.45      420.82     10.98 o 
  -5   1   1     3392.00     3358.67     53.46 o 
  -4   1   1     2190.06     2284.05     35.91 o 
  -3   1   1    12005.65    12537.88    171.96 o 
  -2   1   1    24225.84    24181.92    359.58 o 
  -1   1   1     9081.60     9196.28    137.24 o 
   0   1   1    18972.18    18555.41    219.89 o 
   1   1   1     8724.33     8877.84    125.42 o 
   2   1   1    23709.68    23238.67    301.58 o 
   3   1   1    11362.91    11859.66    171.11 o 
   4   1   1     2069.56     2173.98     33.25 o 
   5   1   1     3542.71     3515.77     53.68 o 
   6   1   1      316.16      350.05     10.36 o 
   7   1   1      255.69      227.80     11.85 o 
   8   1   1     1259.38     1243.27     35.33 o 
   9   1   1     1772.82     1696.75     46.05 o 
  10   1   1     1025.63     1025.57     34.06 o 
  11   1   1       24.26       16.83      8.48 o 
 -11   2   1      365.93      376.08     24.10 o 
 -10   2   1      169.03      164.21     15.63 o 
  -9   2   1     2370.38     2321.34     55.82 o 
  -8   2   1     3078.57     3055.37     68.56 o 
  -7   2   1     1890.58     1850.94     38.72 o 
  -6   2   1     5327.14     5351.72     89.25 o 
  -5   2   1      686.34      655.72     17.40 o 
  -4   2   1      576.54      632.72     16.50 o 
  -3   2   1     2242.73     2227.99     39.70 o 
  -2   2   1     2940.07     3254.52     47.00 o 
  -1   2   1     2018.64     2059.04     35.91 o 
   0   2   1     4942.51     5347.82     82.11 o 
   1   2   1     1701.76     1738.96     28.36 o 
   2   2   1     3271.07     3542.44     46.90 o 
   3   2   1     2276.99     2284.63     36.20 o 
   4   2   1      732.22      813.87     17.07 o 
   5   2   1      740.99      726.86     14.91 o 
   6   2   1     5152.44     5159.52     80.25 o 
   7   2   1     1935.39     1903.68     34.42 o 
   8   2   1     3145.23     3101.67     68.65 o 
   9   2   1     2224.28     2076.62     54.32 o 
  10   2   1      220.74      228.83     17.81 o 
  11   2   1      329.76      331.57     22.87 o 
 -11   3   1      314.53      287.70     21.54 o 
 -10   3   1      930.45      879.45     32.06 o 
  -9   3   1      567.13      606.79     24.82 o 
  -8   3   1     1162.91     1165.93     33.64 o 
  -7   3   1     5037.54     5060.13     87.66 o 
  -6   3   1     1477.52     1394.17     30.64 o 
  -5   3   1     5596.91     5553.98     91.56 o 
  -4   3   1      112.31      134.31     20.70 o 
  -3   3   1     4553.76     4513.58     65.55 o 
  -2   3   1     4683.07     4668.18     73.85 o 
  -1   3   1     5217.34     5422.42     93.67 o 
   0   3   1     8042.22     8396.06    117.30 o 
   1   3   1     5035.14     5215.42     83.59 o 
   2   3   1     4519.51     4455.79     67.17 o 
   3   3   1     5020.85     5002.34     77.91 o 
   4   3   1      219.33      243.76      8.77 o 
   5   3   1     5429.16     5377.15     77.17 o 
   6   3   1     1489.58     1394.97     25.75 o 
   7   3   1     4976.86     4968.44     79.00 o 
   8   3   1     1017.57     1009.00     32.15 o 
   9   3   1      588.07      614.68     26.07 o 
  10   3   1      917.58      857.12     31.73 o 
  11   3   1      364.72      357.44     23.97 o 
 -10   4   1      779.34      781.86     29.94 o 
  -9   4   1      445.44      465.39     23.41 o 
  -8   4   1     1438.00     1436.90     42.19 o 
  -7   4   1     1010.72     1017.38     25.29 o 
  -6   4   1      992.72      950.26     24.02 o 
  -5   4   1      687.56      694.97     18.07 o 
  -4   4   1      992.92      926.19     18.64 o 
  -3   4   1     2793.87     2854.70     49.00 o 
  -2   4   1     1062.73     1091.32     27.78 o 
  -1   4   1     5509.70     5363.96     86.01 o 
   0   4   1     1652.33     1686.95     30.79 o 
   1   4   1     5604.52     5476.51     79.41 o 
   2   4   1     1281.92     1296.13     19.79 o 
   3   4   1     2544.24     2584.36     43.75 o 
   4   4   1      920.80      873.89     19.25 o 
   5   4   1      823.17      839.57     18.88 o 
   6   4   1      957.40      946.89     20.42 o 
   7   4   1      868.53      854.75     21.32 o 
   8   4   1     1561.31     1612.37     42.13 o 
   9   4   1      548.27      547.62     23.50 o 
  10   4   1      746.49      702.93     28.91 o 
 -10   5   1      613.81      649.88     25.30 o 
  -9   5   1      709.39      721.34     25.24 o 
  -8   5   1      556.64      578.63     21.33 o 
  -7   5   1      453.45      441.75     15.41 o 
  -6   5   1      633.41      623.27     17.77 o 
  -5   5   1      284.26      272.62     11.79 o 
  -4   5   1     1420.26     1514.35     32.82 o 
  -3   5   1      243.47      250.86     11.21 o 
  -2   5   1     5055.93     5167.51     95.14 o 
  -1   5   1     3039.51     3070.44     54.57 o 
   0   5   1     6425.30     6625.34    104.86 o 
   1   5   1     3271.88     3341.74     55.43 o 
   2   5   1     5058.92     5129.55     76.85 o 
   3   5   1      276.20      286.48      9.16 o 
   4   5   1     1551.44     1565.12     25.59 o 
   5   5   1      258.51      241.48     11.02 o 
   6   5   1      601.66      603.66     16.90 o 
   7   5   1      409.82      408.94     13.48 o 
   8   5   1      598.35      606.34     23.91 o 
   9   5   1      727.33      722.11     27.83 o 
  10   5   1      656.62      647.93     27.70 o 
 -10   6   1      244.53      207.97     18.99 o 
  -9   6   1      200.89      180.22     16.71 o 
  -8   6   1      164.46      168.49     15.28 o 
  -7   6   1     3133.65     3049.10     61.69 o 
  -6   6   1     1428.92     1399.51     33.12 o 
  -5   6   1      434.15      424.67     14.46 o 
  -4   6   1     2279.40     2302.23     46.98 o 
  -3   6   1      877.39      861.94     21.88 o 
  -2   6   1     3495.19     3484.46     70.67 o 
  -1   6   1     3129.30     3071.64     53.47 o 
   0   6   1      154.92      135.76      7.85 o 
   1   6   1     2965.81     2915.37     59.43 o 
   2   6   1     3720.33     3694.08     63.13 o 
   3   6   1      760.33      770.27     18.64 o 
   4   6   1     2519.94     2507.36     42.66 o 
   5   6   1      374.57      380.31     12.46 o 
   6   6   1     1311.11     1327.54     29.55 o 
   7   6   1     3030.26     3094.88     51.56 o 
   8   6   1      174.43      171.89     17.46 o 
   9   6   1      179.19      141.75     21.86 o 
  10   6   1      252.86      250.35     29.62 o 
  -9   7   1      196.12      189.81     22.99 o 
  -8   7   1      477.78      502.92     25.77 o 
  -7   7   1      797.12      793.03     25.27 o 
  -6   7   1      706.86      705.48     20.46 o 
  -5   7   1       81.09       90.70      8.37 o 
  -4   7   1     1406.94     1397.99     32.11 o 
  -3   7   1     2016.05     2030.67     41.65 o 
  -2   7   1     2666.46     2619.23     51.88 o 
  -1   7   1     1734.88     1720.19     31.46 o 
   0   7   1     1496.84     1417.32     28.16 o 
   1   7   1     1507.26     1492.38     30.37 o 
   2   7   1     2993.52     2894.88     52.24 o 
   3   7   1     1918.67     1986.98     37.08 o 
   4   7   1     1262.49     1289.75     27.90 o 
   5   7   1       54.87       60.84      6.93 o 
   6   7   1      614.05      597.95     20.67 o 
   7   7   1      834.54      856.88     24.21 o 
   8   7   1      421.46      448.52     30.45 o 
   9   7   1      184.07      167.45     19.78 o 
  -8   8   1      562.80      627.92     44.48 o 
  -7   8   1     1241.24     1259.65     33.69 o 
  -6   8   1       98.92       94.33      8.70 o 
  -5   8   1      664.96      725.03     19.52 o 
  -4   8   1      684.74      716.03     20.51 o 
  -3   8   1      888.51      919.35     22.56 o 
  -2   8   1      933.82      910.32     24.45 o 
  -1   8   1      949.80      990.98     23.69 o 
   0   8   1     1354.44     1364.37     28.68 o 
   1   8   1     1085.15     1121.72     24.52 o 
   2   8   1      762.90      776.55     22.74 o 
   3   8   1      734.38      763.94     20.62 o 
   4   8   1      730.37      739.22     32.94 o 
   5   8   1      645.59      656.05     25.59 o 
   6   8   1      120.92      117.40     12.56 o 
   7   8   1     1125.14     1141.03     33.43 o 
   8   8   1      572.46      620.81     42.02 o 
  -7   9   1      719.21      769.89     30.22 o 
  -6   9   1      408.07      427.54     22.29 o 
  -5   9   1     1459.47     1476.87     38.08 o 
  -4   9   1      504.65      517.07     20.16 o 
  -3   9   1      342.98      356.25     19.57 o 
  -2   9   1      644.25      657.46     21.93 o 
  -1   9   1      464.52      483.14     17.98 o 
   0   9   1      100.06       98.08      8.66 o 
   1   9   1      407.17      400.30     19.73 o 
   2   9   1      728.73      744.86     31.28 o 
   3   9   1      385.04      386.71     19.79 o 
   4   9   1      604.97      648.73     25.03 o 
   5   9   1     1449.72     1431.83     41.95 o 
   6   9   1      396.54      451.78     23.60 o 
   7   9   1      646.78      722.99     26.57 o 
  -6  10   1      414.47      407.70     22.38 o 
  -5  10   1      219.82      217.49     16.06 o 
  -4  10   1      355.22      328.20     21.55 o 
  -3  10   1      384.02      353.91     22.05 o 
  -2  10   1      404.12      396.96     25.61 o 
  -1  10   1     1870.01     1863.58     48.71 o 
   0  10   1      863.85      889.11     30.32 o 
   1  10   1     2023.29     1900.66     61.20 o 
   2  10   1      441.03      466.94     26.57 o 
   3  10   1      513.02      515.28     22.62 o 
   4  10   1      434.14      446.16     23.46 o 
   5  10   1      162.94      177.69     19.92 o 
   6  10   1      455.07      482.71     26.20 o 
  -4  11   1     1050.68      975.75     41.19 o 
  -3  11   1      627.29      618.52     32.19 o 
  -2  11   1       95.81      124.78     17.79 o 
  -1  11   1      599.81      575.70     40.57 o 
   0  11   1     2199.57     2089.01     80.85 o 
   1  11   1      522.19      502.22     40.43 o 
   2  11   1      153.61      196.45     20.55 o 
   3  11   1      736.48      721.34     58.21 o 
   4  11   1      937.83      935.68     40.73 o 
   0   0   2     7200.72     6976.88    134.68 o 
   1   0   2    13784.42    13983.38    208.28 o 
   2   0   2     2253.04     2415.50     33.08 o 
   3   0   2      927.88     1101.05     19.88 o 
   4   0   2      222.86      207.17      8.12 o 
   5   0   2     1581.22     1585.82     28.51 o 
   6   0   2     1522.09     1531.89     32.34 o 
   7   0   2     1360.56     1306.52     30.02 o 
   8   0   2      329.85      331.47     18.38 o 
   9   0   2     3488.62     3471.70     77.55 o 
  10   0   2        3.45        4.51      6.73 o 
  11   0   2        7.66        7.93      7.76 o 
 -11   1   2      365.35      365.79     24.03 o 
 -10   1   2      278.96      282.36     20.35 o 
  -9   1   2      533.81      560.46     23.58 o 
  -8   1   2     3321.57     3241.11     72.07 o 
  -7   1   2      702.88      687.62     19.35 o 
  -6   1   2      314.97      295.46     11.33 o 
  -5   1   2     3581.01     3505.76     58.37 o 
  -4   1   2     5211.21     5297.53     87.59 o 
  -3   1   2     4332.66     4283.45     70.85 o 
  -2   1   2     2851.68     3119.10     41.99 o 
  -1   1   2      578.81      601.09     13.21 o 
   0   1   2      970.51     1151.88     16.27 o 
   1   1   2      608.85      616.95     10.65 o 
   2   1   2     2680.73     2931.73     45.03 o 
   3   1   2     4390.35     4389.13     63.02 o 
   4   1   2     5279.90     5387.20     67.87 o 
   5   1   2     3206.90     3115.03     53.09 o 
   6   1   2      245.78      260.73     11.52 o 
   7   1   2      671.30      652.86     19.34 o 
   8   1   2     3357.89     3342.34     72.49 o 
   9   1   2      611.02      607.02     24.11 o 
  10   1   2      199.71      187.28     16.41 o 
  11   1   2      411.88      442.08     25.95 o 
 -11   2   2      426.26      460.69     36.53 o 
 -10   2   2       69.51       58.82     10.35 o 
  -9   2   2      337.01      321.39     20.34 o 
  -8   2   2      103.41      109.02      9.17 o 
  -7   2   2      569.42      552.88     20.15 o 
  -6   2   2      299.67      278.56     10.98 o 
  -5   2   2     3226.09     3270.21     57.01 o 
  -4   2   2    11923.00    11777.95    178.85 o 
  -3   2   2     4674.91     4798.59     72.16 o 
  -2   2   2      369.34      351.75     12.52 o 
  -1   2   2     2302.72     2509.72     51.04 o 
   0   2   2      131.49      144.33      4.70 o 
   1   2   2     2691.20     2883.33     34.75 o 
   2   2   2      353.11      333.94      9.23 o 
   3   2   2     4729.43     4888.00     66.05 o 
   4   2   2    11109.62    11062.11    148.94 o 
   5   2   2     3121.43     3150.19     43.80 o 
   6   2   2      233.56      207.11      7.21 o 
   7   2   2      467.51      463.90     16.45 o 
   8   2   2      163.42      166.65     13.27 o 
   9   2   2      400.33      406.71     24.86 o 
  10   2   2       72.83       85.45     11.68 o 
  11   2   2      475.81      470.25     26.25 o 
 -11   3   2      651.03      640.23     28.51 o 
 -10   3   2     1305.22     1358.17     62.78 o 
  -9   3   2     1351.76     1287.90     38.21 o 
  -8   3   2     2622.41     2587.05     51.53 o 
  -7   3   2     1394.26     1435.57     33.27 o 
  -6   3   2      806.53      819.63     21.71 o 
  -5   3   2        6.90        9.11      3.76 o 
  -4   3   2       41.29       23.91      3.83 o 
  -3   3   2     2898.82     2871.39     50.37 o 
  -2   3   2     1631.49     1547.10     28.04 o 
  -1   3   2     2248.98     2338.79     54.06 o 
   0   3   2     5320.81     5133.32     73.75 o 
   1   3   2     2011.84     2156.28     35.00 o 
   2   3   2     1828.40     1763.49     30.70 o 
   3   3   2     2916.65     2911.24     45.51 o 
   4   3   2       32.28       17.08      3.16 o 
   5   3   2        2.69        1.61      2.66 o 
   6   3   2      834.83      861.15     16.64 o 
   7   3   2     1495.44     1551.59     34.52 o 
   8   3   2     2492.17     2448.31     58.86 o 
   9   3   2     1235.62     1211.88     37.55 o 
  10   3   2     1400.60     1423.93     42.72 o 
  11   3   2      644.10      655.36     37.63 o 
 -10   4   2      734.41      669.54     27.60 o 
  -9   4   2     1106.61     1091.62     34.49 o 
  -8   4   2      647.87      654.95     21.11 o 
  -7   4   2      828.82      825.71     21.70 o 
  -6   4   2     3444.26     3366.23     56.34 o 
  -5   4   2     2096.47     2105.49     37.54 o 
  -3   4   2     1124.40     1139.51     23.62 o 
  -2   4   2     6298.07     6423.14    114.96 o 
  -1   4   2     3606.04     3602.08     65.36 o 
   0   4   2     3657.50     4044.05     60.55 o 
   1   4   2     3433.23     3350.15     52.52 o 
   2   4   2     6364.10     6413.66     93.57 o 
   3   4   2     1283.90     1280.75     23.43 o 
   4   4   2      218.91      242.35      9.29 o 
   5   4   2     1955.40     1965.13     35.98 o 
   6   4   2     3270.24     3226.81     53.96 o 
   7   4   2      865.89      883.98     22.65 o 
   8   4   2      671.30      668.19     21.85 o 
   9   4   2      991.14      965.55     33.10 o 
  10   4   2      698.14      634.63     27.13 o 
 -10   5   2     1252.99     1301.51     43.17 o 
  -9   5   2      130.73       95.32     11.49 o 
  -8   5   2      490.00      504.00     17.36 o 
  -7   5   2     2592.22     2594.71     48.15 o 
  -6   5   2      903.18      899.57     23.72 o 
  -5   5   2     2200.54     2136.33     48.95 o 
  -4   5   2     1583.22     1508.40     29.70 o 
  -3   5   2     2095.31     1996.59     40.50 o 
  -2   5   2     3549.33     3669.18     72.77 o 
  -1   5   2     2748.11     2976.65     50.63 o 
   0   5   2      221.28      235.78      9.16 o 
   1   5   2     2600.73     2837.61     46.42 o 
   2   5   2     3725.29     3861.01     58.82 o 
   3   5   2     2239.99     2133.51     33.12 o 
   4   5   2     1538.26     1453.95     28.62 o 
   5   5   2     2206.99     2145.13     38.86 o 
   6   5   2      795.07      792.74     20.19 o 
   7   5   2     2559.70     2528.72     53.15 o 
   8   5   2      448.86      435.29     18.47 o 
   9   5   2       95.28       99.82     12.37 o 
  10   5   2     1296.03     1331.96     49.69 o 
  -9   6   2      476.60      477.32     29.84 o 
  -8   6   2       35.59       28.28      8.13 o 
  -7   6   2     1020.79     1011.83     30.83 o 
  -6   6   2      546.37      529.89     19.29 o 
  -5   6   2      550.37      531.57     18.22 o 
  -4   6   2        6.13        8.19      3.99 o 
  -3   6   2     3501.50     3479.09     63.53 o 
  -2   6   2     1794.70     1881.18     42.57 o 
  -1   6   2     1842.06     1809.88     36.05 o 
   0   6   2       84.26      141.04     14.47 o 
   1   6   2     1957.44     1919.91     33.52 o 
   2   6   2     1814.76     1879.74     33.85 o 
   3   6   2     3506.11     3526.15     52.55 o 
   4   6   2        3.40        4.85      3.13 o 
   5   6   2      545.06      520.91     13.49 o 
   6   6   2      622.04      638.76     17.95 o 
   7   6   2      815.41      807.13     22.89 o 
   8   6   2       22.30       24.45      9.46 o 
   9   6   2      478.88      484.16     43.99 o 
  -9   7   2       36.85       40.20     10.52 o 
  -8   7   2       56.06       50.96      9.08 o 
  -7   7   2     1549.05     1629.67     39.66 o 
  -6   7   2      437.66      442.42     17.93 o 
  -5   7   2     3817.54     3775.18     62.90 o 
  -4   7   2       14.82       14.78      4.76 o 
  -3   7   2     1747.81     1747.05     38.17 o 
  -2   7   2     1045.88     1045.49     29.16 o 
  -1   7   2     1021.43     1015.01     23.73 o 
   0   7   2      287.49      293.57     11.71 o 
   1   7   2      915.89      905.68     22.89 o 
   2   7   2     1059.21     1041.04     23.48 o 
   3   7   2     1740.30     1779.12     33.27 o 
   4   7   2       12.11       15.26      4.96 o 
   5   7   2     3367.21     3347.64     74.89 o 
   6   7   2      471.12      453.44     18.22 o 
   7   7   2     1558.88     1595.54     53.30 o 
   8   7   2       79.13       91.61     12.95 o 
   9   7   2       45.40       33.23     11.29 o 
  -8   8   2      414.17      421.38     41.64 o 
  -7   8   2      106.09      102.60     11.43 o 
  -6   8   2     2319.30     2287.25     49.80 o 
  -5   8   2      770.21      766.66     22.05 o 
  -4   8   2      285.86      287.99     14.02 o 
  -3   8   2      139.05      132.09     10.69 o 
  -2   8   2     1374.36     1371.36     36.62 o 
  -1   8   2      728.09      739.14     19.47 o 
   0   8   2       16.79       22.32      5.11 o 
   1   8   2      773.07      785.82     19.82 o 
   2   8   2     1386.29     1400.89     37.04 o 
   3   8   2       88.10      103.15     11.18 o 
   4   8   2      190.23      191.65     15.05 o 
   5   8   2      751.65      750.80     27.12 o 
   6   8   2     2139.40     2202.71     55.20 o 
   7   8   2       83.43       82.69     18.10 o 
   8   8   2      457.60      478.80     33.11 o 
  -7   9   2      669.05      677.46     28.49 o 
  -6   9   2      264.11      252.30     16.76 o 
  -5   9   2      172.57      179.27     11.75 o 
  -4   9   2      602.09      603.74     18.84 o 
  -3   9   2      229.93      249.05     14.99 o 
  -2   9   2     2457.82     2464.17     54.81 o 
  -1   9   2      861.14      846.43     29.51 o 
   0   9   2     3974.53     3966.95     83.24 o 
   1   9   2     1021.71     1042.25     27.45 o 
   2   9   2     2690.68     2654.24     60.15 o 
   3   9   2      213.11      214.35     19.56 o 
   4   9   2      558.75      606.53     24.62 o 
   5   9   2      197.15      186.50     16.24 o 
   6   9   2      220.22      238.93     18.52 o 
   7   9   2      624.23      650.90     41.42 o 
  -6  10   2      650.57      663.45     28.46 o 
  -5  10   2       23.66       21.97      8.04 o 
  -4  10   2     2670.72     2675.59     65.59 o 
  -3  10   2      266.22      260.91     19.11 o 
  -2  10   2      135.97      137.13     14.18 o 
  -1  10   2     1068.85     1060.55     48.59 o 
   0  10   2      380.10      428.94     32.55 o 
   1  10   2     1231.97     1220.13     36.55 o 
   2  10   2      207.67      197.02     19.31 o 
   3  10   2      237.00      244.41     21.96 o 
   4  10   2     2744.32     2736.02     65.21 o 
   5  10   2       39.04       46.81     10.63 o 
   6  10   2      587.50      577.00     29.27 o 
  -3  11   2     1053.80     1009.26     42.09 o 
  -2  11   2       41.06       41.91     12.19 o 
  -1  11   2      233.94      249.24     22.75 o 
   0  11   2      914.17      939.13     54.77 o 
   1  11   2      200.94      204.18     20.80 o 
   2  11   2       37.09       30.27     11.39 o 
   3  11   2     1118.87     1102.52     43.52 o 
   1   0   3     1469.59     1689.97     26.16 o 
   2   0   3        9.78        5.65      2.07 o 
   3   0   3     7742.54     7525.10    107.73 o 
   4   0   3     2812.30     2860.68     50.05 o 
   5   0   3    10654.55    10127.00    146.99 o 
   6   0   3       54.56       48.03      7.19 o 
   7   0   3      129.47      108.82     11.45 o 
   8   0   3      541.30      551.27     18.56 o 
   9   0   3     2424.53     2353.76     58.06 o 
  10   0   3       46.12       31.87      8.93 o 
  11   0   3       42.70       38.96     10.28 o 
 -11   1   3      899.95      937.18     35.25 o 
 -10   1   3      155.92      157.91     15.64 o 
  -9   1   3      606.99      647.39     24.87 o 
  -8   1   3      996.20      973.48     22.38 o 
  -7   1   3      984.02      988.63     24.76 o 
  -6   1   3      244.00      212.65     10.98 o 
  -5   1   3      968.61      934.45     22.08 o 
  -4   1   3     4609.15     4456.70     75.22 o 
  -3   1   3     1846.28     1792.29     26.67 o 
  -2   1   3     1912.37     2123.77     36.62 o 
  -1   1   3     5984.04     6039.14     89.18 o 
   0   1   3     7329.65     7571.77    105.64 o 
   1   1   3     5350.34     5495.21     89.03 o 
   2   1   3     1983.71     2194.16     33.93 o 
   3   1   3     1781.33     1709.71     28.91 o 
   4   1   3     4690.68     4539.21     61.74 o 
   5   1   3     1000.79      970.79     20.80 o 
   6   1   3      308.39      294.34     11.67 o 
   7   1   3      973.03      936.81     24.69 o 
   8   1   3      856.58      808.39     24.17 o 
   9   1   3      464.94      490.12     22.41 o 
  10   1   3      187.15      210.28     17.47 o 
  11   1   3     1008.22     1014.14     36.21 o 
 -11   2   3      127.88      143.31     15.73 o 
 -10   2   3     1405.06     1362.94     41.41 o 
  -9   2   3      813.75      807.31     30.48 o 
  -8   2   3      823.64      831.07     23.74 o 
  -7   2   3      923.27      916.71     26.44 o 
  -6   2   3     1727.16     1717.94     35.57 o 
  -5   2   3     2866.23     2979.75     52.41 o 
  -4   2   3      612.51      588.50     14.47 o 
  -3   2   3     1621.22     1696.88     29.76 o 
  -2   2   3     7920.73     7891.25    121.71 o 
  -1   2   3     2062.73     2048.16     35.31 o 
   0   2   3     2313.25     2289.83     38.35 o 
   1   2   3     1942.24     1963.17     39.33 o 
   2   2   3     7700.94     7651.74    121.42 o 
   3   2   3     1811.91     1883.50     32.83 o 
   4   2   3      630.35      617.08     12.57 o 
   5   2   3     2717.10     2775.69     42.21 o 
   6   2   3     1634.81     1686.87     26.26 o 
   7   2   3     1048.44     1080.94     26.43 o 
   8   2   3      851.88      851.65     24.39 o 
   9   2   3      873.78      876.61     30.12 o 
  10   2   3     1291.45     1290.04     43.07 o 
  11   2   3      161.82      165.25     16.80 o 
 -11   3   3       29.39       24.01      9.20 o 
 -10   3   3       46.27       51.66     10.29 o 
  -9   3   3      127.79      129.89     13.15 o 
  -8   3   3      333.61      345.28     16.05 o 
  -7   3   3      186.56      197.38     11.30 o 
  -6   3   3     3216.59     3151.96     50.96 o 
  -5   3   3       10.12       16.58      3.97 o 
  -4   3   3     7610.35     7448.02    119.45 o 
  -3   3   3     1559.37     1684.74     32.39 o 
  -2   3   3      359.85      366.66     10.06 o 
  -1   3   3     1489.40     1535.48     29.21 o 
   0   3   3     2825.17     2954.28     44.93 o 
   1   3   3     1477.35     1525.73     29.09 o 
   2   3   3      291.49      287.87      8.94 o 
   3   3   3     1546.69     1704.47     32.14 o 
   4   3   3     7466.05     7334.79    107.61 o 
   5   3   3        0.45        4.11      2.87 o 
   6   3   3     2722.40     2710.27     44.16 o 
   7   3   3      244.42      244.26     12.54 o 
   8   3   3      492.82      501.78     17.95 o 
   9   3   3      141.30      121.00     12.83 o 
  10   3   3       41.39       48.77     10.39 o 
  11   3   3       23.17       18.19     10.39 o 
 -10   4   3     1806.13     1759.08     44.58 o 
  -9   4   3      209.33      224.91     15.61 o 
  -8   4   3      256.21      275.30     13.65 o 
  -7   4   3      269.60      252.87     12.59 o 
  -6   4   3     1437.46     1409.37     29.68 o 
  -5   4   3     4463.63     4399.81     76.81 o 
  -4   4   3      564.80      584.14     16.84 o 
  -3   4   3     1819.93     1681.39     34.57 o 
  -2   4   3     6195.49     6308.87    118.80 o 
  -1   4   3      448.14      443.35     11.78 o 
   0   4   3     1839.07     1808.84     30.26 o 
   1   4   3      534.68      503.30     10.55 o 
   2   4   3     6607.15     6742.34     95.68 o 
   3   4   3     1865.14     1760.49     33.58 o 
   4   4   3      634.83      682.97     15.68 o 
   5   4   3     4388.43     4397.45     68.97 o 
   6   4   3     1471.18     1429.68     26.40 o 
   7   4   3      254.49      239.45     12.97 o 
   8   4   3      213.32      213.91     13.15 o 
   9   4   3      227.67      238.04     17.65 o 
  10   4   3     1610.17     1596.84     47.66 o 
 -10   5   3      117.45      118.55     15.08 o 
  -9   5   3      478.48      467.84     23.88 o 
  -8   5   3      569.34      556.16     22.93 o 
  -7   5   3      733.98      704.88     22.29 o 
  -6   5   3      628.78      634.96     30.37 o 
  -5   5   3      794.01      774.50     22.07 o 
  -4   5   3      449.29      466.10     15.70 o 
  -3   5   3     8240.34     8177.03    133.57 o 
  -2   5   3     2877.23     2815.16     50.62 o 
  -1   5   3     1399.10     1280.06     28.08 o 
   0   5   3      160.82      156.12      7.24 o 
   1   5   3     1423.15     1358.08     24.96 o 
   2   5   3     2803.16     2765.26     41.25 o 
   3   5   3     8493.37     8267.92    110.98 o 
   4   5   3      371.84      384.45     12.37 o 
   5   5   3      741.48      737.02     19.77 o 
   6   5   3      588.73      604.64     16.92 o 
   7   5   3      850.81      824.61     26.72 o 
   8   5   3      522.73      516.13     20.19 o 
   9   5   3      279.89      295.14     52.74 o 
  10   5   3      106.06       91.53     15.72 o 
  -9   6   3      200.36      212.39     24.10 o 
  -8   6   3      917.82      872.20     31.40 o 
  -7   6   3     1694.14     1666.72     44.97 o 
  -6   6   3     2821.99     2771.32     56.65 o 
  -5   6   3     3720.03     3809.31     69.83 o 
  -4   6   3      110.74      102.23      9.19 o 
  -3   6   3     2817.40     2781.04     52.20 o 
  -2   6   3     1189.63     1209.73     31.56 o 
  -1   6   3      623.67      619.73     19.54 o 
   0   6   3      394.81      405.43     12.07 o 
   1   6   3      591.99      579.91     15.08 o 
   2   6   3     1243.18     1231.09     23.86 o 
   3   6   3     2695.33     2716.10     39.67 o 
   4   6   3      134.53      123.73      6.83 o 
   5   6   3     3642.46     3669.36     62.02 o 
   6   6   3     2798.90     2867.99     56.13 o 
   7   6   3     1639.90     1702.34     53.54 o 
   8   6   3      995.94     1032.08     34.53 o 
   9   6   3      224.25      262.26     29.20 o 
  -9   7   3     1068.14     1124.14     39.30 o 
  -8   7   3       81.77       89.07     10.99 o 
  -7   7   3     1718.68     1683.16     40.46 o 
  -6   7   3      777.16      790.68     24.73 o 
  -5   7   3       14.24       11.45      5.44 o 
  -4   7   3      776.15      789.77     23.05 o 
  -3   7   3     1073.84     1025.21     24.04 o 
  -2   7   3      450.73      450.03     18.11 o 
  -1   7   3     3003.04     2935.47     63.77 o 
   0   7   3       50.06       40.05      5.64 o 
   1   7   3     3305.67     3229.93     56.35 o 
   2   7   3      483.36      490.96     14.62 o 
   3   7   3      959.93      969.39     30.31 o 
   4   7   3      632.43      705.28     22.39 o 
   5   7   3       20.76       16.63      5.41 o 
   6   7   3      705.61      704.58     21.37 o 
   7   7   3     1575.58     1495.61     44.66 o 
   8   7   3      121.96      134.01     15.23 o 
   9   7   3     1135.36     1165.02     78.97 o 
  -8   8   3      179.15      179.23     14.96 o 
  -7   8   3       91.52       97.99     11.07 o 
  -6   8   3     1244.62     1279.98     33.95 o 
  -5   8   3      114.83      105.49     10.62 o 
  -4   8   3      829.86      812.79     24.77 o 
  -3   8   3     1338.37     1273.63     31.95 o 
  -2   8   3     4303.08     4230.12     85.99 o 
  -1   8   3      713.23      729.16     24.16 o 
   0   8   3      745.36      748.33     29.91 o 
   1   8   3      727.76      740.20     21.99 o 
   2   8   3     4360.09     4311.24     91.49 o 
   3   8   3     1288.51     1238.80     35.24 o 
   4   8   3      821.11      818.89     27.69 o 
   5   8   3      141.08      129.30     12.83 o 
   6   8   3     1156.51     1161.32     36.58 o 
   7   8   3       54.87       41.38     14.68 o 
   8   8   3       94.66       93.58     14.04 o 
  -7   9   3       10.46        6.34      7.67 o 
  -6   9   3     1404.83     1415.95     37.68 o 
  -5   9   3      589.81      619.91     22.80 o 
  -4   9   3     2939.16     2857.47     59.54 o 
  -3   9   3     1607.67     1598.73     35.16 o 
  -2   9   3      760.28      731.61     30.54 o 
  -1   9   3      125.70      131.33     14.26 o 
   0   9   3       21.13       18.68      9.67 o 
   1   9   3      104.78      100.28     11.87 o 
   2   9   3      636.67      622.19     29.40 o 
   3   9   3     1719.32     1699.09     44.23 o 
   4   9   3     2875.29     2893.69     66.46 o 
   5   9   3      541.85      593.69     25.20 o 
   6   9   3     1425.33     1408.05     58.80 o 
   7   9   3       23.30       17.87     14.66 o 
  -5  10   3     1375.86     1485.89     56.83 o 
  -4  10   3      262.54      280.85     18.18 o 
  -3  10   3     1172.00     1159.57     33.28 o 
  -2  10   3      803.95      803.09     30.45 o 
  -1  10   3      234.21      267.86     19.29 o 
   0  10   3     2932.91     2727.25     64.98 o 
   1  10   3      264.87      249.43     18.63 o 
   2  10   3      912.42      958.52     37.75 o 
   3  10   3     1159.02     1153.34     43.75 o 
   4  10   3      243.79      237.07     22.36 o 
   5  10   3     1455.21     1488.31     52.21 o 
  -3  11   3      325.50      317.68     26.40 o 
  -2  11   3      297.12      304.95     30.67 o 
  -1  11   3     1434.27     1429.91     44.08 o 
   0  11   3      603.99      612.51     27.10 o 
   1  11   3     1541.31     1560.21     53.21 o 
   2  11   3      336.95      333.21     26.33 o 
   3  11   3      355.59      350.60     27.55 o 
   0   0   4     7905.96     7743.75    151.94 o 
   1   0   4      615.95      599.11     13.12 o 
   2   0   4     2163.22     2099.18     33.13 o 
   3   0   4      632.21      618.07     13.30 o 
   4   0   4      274.47      286.21      9.75 o 
   5   0   4      755.37      727.01     17.24 o 
   6   0   4        7.86       13.98      3.87 o 
   7   0   4      201.68      177.86     11.21 o 
   8   0   4     1313.64     1325.72     32.96 o 
   9   0   4      175.64      184.99     15.63 o 
  10   0   4      755.02      734.02     29.12 o 
  11   0   4      691.99      746.41     31.10 o 
 -11   1   4       81.38       79.63     12.67 o 
 -10   1   4      918.23      965.47     34.11 o 
  -9   1   4     1207.39     1145.18     36.09 o 
  -8   1   4       76.29       66.03      6.96 o 
  -7   1   4     1848.68     1863.65     40.16 o 
  -6   1   4     1326.94     1387.95     30.65 o 
  -5   1   4     2165.54     2178.43     38.00 o 
  -4   1   4    12254.03    12076.65    149.65 o 
  -3   1   4     2021.68     2021.95     33.73 o 
  -2   1   4     1373.01     1410.91     27.42 o 
  -1   1   4     1357.16     1336.20     24.21 o 
   0   1   4      431.32      418.59      9.43 o 
   1   1   4     1277.04     1258.92     23.62 o 
   2   1   4     1613.86     1635.01     27.95 o 
   3   1   4     2127.29     2093.12     31.16 o 
   4   1   4    12336.92    12269.10    173.15 o 
   5   1   4     2107.43     2106.28     41.59 o 
   6   1   4     1342.11     1365.02     28.31 o 
   7   1   4     1981.35     1944.01     40.89 o 
   8   1   4       63.92       59.32      7.76 o 
   9   1   4     1208.57     1219.17     36.86 o 
  10   1   4      994.66     1011.97     34.83 o 
  11   1   4       60.90       53.56     11.40 o 
 -11   2   4      137.54      140.90     15.74 o 
 -10   2   4      309.38      328.57     21.57 o 
  -9   2   4      946.11      996.46     32.73 o 
  -8   2   4       18.77       14.39      5.33 o 
  -7   2   4      637.57      579.25     17.72 o 
  -6   2   4     1507.44     1449.09     28.62 o 
  -5   2   4     8520.52     8495.11    127.44 o 
  -4   2   4     2412.07     2423.47     43.57 o 
  -3   2   4     2701.38     2602.06     40.99 o 
  -2   2   4     2675.60     2633.24     42.97 o 
  -1   2   4     6843.54     7233.12     87.34 o 
   0   2   4      263.82      309.77      9.61 o 
   1   2   4     6428.88     6891.88    125.27 o 
   2   2   4     2945.24     2903.61     46.73 o 
   3   2   4     2577.14     2448.15     44.11 o 
   4   2   4     2304.43     2270.96     38.81 o 
   5   2   4     8701.30     8744.76    116.02 o 
   6   2   4     1271.37     1249.07     30.33 o 
   7   2   4      819.33      777.75     19.95 o 
   8   2   4        1.95        0.37      4.76 o 
   9   2   4      901.95      955.09     32.46 o 
  10   2   4      317.24      332.10     22.27 o 
  11   2   4      142.44      145.38     16.14 o 
 -10   3   4     1266.59     1296.72     36.55 o 
  -9   3   4      730.45      740.12     25.55 o 
  -8   3   4      438.84      459.01     16.36 o 
  -7   3   4      859.17      874.09     22.20 o 
  -6   3   4      741.26      715.09     18.91 o 
  -5   3   4     1954.84     2036.08     40.31 o 
  -4   3   4     5512.63     5770.75     96.55 o 
  -3   3   4     1942.65     1739.95     28.55 o 
  -2   3   4     4655.78     4785.25     87.70 o 
  -1   3   4     3225.22     3189.25     55.72 o 
   0   3   4     2837.00     2743.38     46.36 o 
   1   3   4     3392.71     3358.26     56.13 o 
   2   3   4     4487.50     4658.51     87.49 o 
   3   3   4     1905.26     1809.07     33.52 o 
   4   3   4     5690.12     5904.82     96.04 o 
   5   3   4     1940.58     2006.40     32.78 o 
   6   3   4      772.81      741.12     16.07 o 
   7   3   4      841.94      847.24     22.33 o 
   8   3   4      429.25      432.75     16.36 o 
   9   3   4      890.03      829.44     29.29 o 
  10   3   4     1101.93     1174.32     38.90 o 
 -10   4   4      104.99       97.68     13.78 o 
  -9   4   4       49.22       38.20      9.64 o 
  -8   4   4      193.05      209.19     17.15 o 
  -7   4   4     1308.03     1301.01     31.63 o 
  -6   4   4      469.59      460.35     16.19 o 
  -5   4   4     1026.57      959.87     29.13 o 
  -4   4   4     1558.82     1535.08     29.03 o 
  -3   4   4     1649.41     1514.37     32.48 o 
  -2   4   4     2137.45     2128.33     40.27 o 
  -1   4   4     3114.21     3195.57     54.88 o 
   0   4   4     4303.86     4774.46     71.06 o 
   1   4   4     2950.72     3004.52     54.52 o 
   2   4   4     2040.19     2074.64     51.22 o 
   3   4   4     1701.52     1564.08     30.73 o 
   4   4   4     1469.85     1470.30     27.96 o 
   5   4   4     1036.12      978.43     21.11 o 
   6   4   4      477.80      478.00     13.97 o 
   7   4   4     1285.37     1252.98     31.83 o 
   8   4   4      118.68      126.02     10.58 o 
   9   4   4       21.22       23.53     10.72 o 
  10   4   4      106.18       94.85     15.51 o 
 -10   5   4      182.67      158.34     19.67 o 
  -9   5   4      668.95      658.27     33.15 o 
  -8   5   4      330.96      352.75     20.44 o 
  -7   5   4      168.71      175.74     14.54 o 
  -6   5   4     2707.93     2630.01     61.01 o 
  -5   5   4     3033.55     2993.15     58.21 o 
  -4   5   4     4215.26     4051.60     74.62 o 
  -3   5   4     3058.11     3107.87     58.74 o 
  -2   5   4      244.38      223.96     11.23 o 
  -1   5   4      223.16      259.68     11.54 o 
   0   5   4      227.39      192.78      7.60 o 
   1   5   4      240.78      274.24     11.70 o 
   2   5   4      231.45      220.56      8.12 o 
   3   5   4     3175.89     3258.45     50.86 o 
   4   5   4     4359.53     4301.72     66.66 o 
   5   5   4     2984.03     3028.88     51.01 o 
   6   5   4     2755.13     2769.59     47.87 o 
   7   5   4      203.10      215.33     18.98 o 
   8   5   4      309.40      374.99     22.84 o 
   9   5   4      748.61      707.97     58.09 o 
  10   5   4      178.70      172.53     24.55 o 
  -9   6   4      482.49      513.97     31.80 o 
  -8   6   4       27.19       21.43      7.82 o 
  -7   6   4      196.21      209.53     14.60 o 
  -6   6   4     2421.86     2302.25     49.93 o 
  -5   6   4      291.31      265.66     15.11 o 
  -4   6   4     1416.74     1448.55     34.11 o 
  -3   6   4      753.66      747.51     28.53 o 
  -2   6   4     5679.85     5716.77    109.16 o 
  -1   6   4     1885.30     1915.98     37.64 o 
   0   6   4        7.78        9.65      3.26 o 
   1   6   4     1669.27     1664.63     31.68 o 
   2   6   4     5825.12     5835.10     96.12 o 
   3   6   4      769.83      753.57     19.18 o 
   4   6   4     1404.14     1476.00     33.70 o 
   5   6   4      278.80      285.30     14.57 o 
   6   6   4     2324.52     2373.26     48.82 o 
   7   6   4      217.23      172.47     17.92 o 
   8   6   4        3.46       -3.82      6.27 o 
   9   6   4      438.14      448.69     31.96 o 
  -8   7   4      263.04      305.41     18.98 o 
  -7   7   4      392.95      378.65     20.64 o 
  -6   7   4      281.42      304.86     17.55 o 
  -5   7   4     1477.67     1474.38     37.12 o 
  -4   7   4      296.12      314.38     16.13 o 
  -3   7   4     3998.24     3915.97     72.62 o 
  -2   7   4     2011.38     2040.42     47.64 o 
  -1   7   4      242.23      251.22     11.79 o 
   0   7   4     1151.57     1240.13     29.17 o 
   1   7   4      304.54      288.82     13.61 o 
   2   7   4     2040.26     2038.76     47.78 o 
   3   7   4     3863.82     3922.41     71.99 o 
   4   7   4      411.39      418.63     15.07 o 
   5   7   4     1643.87     1633.92     34.24 o 
   6   7   4      346.10      370.73     18.69 o 
   7   7   4      386.39      372.35     26.47 o 
   8   7   4      303.70      335.32     26.47 o 
  -8   8   4      809.64      825.29     28.62 o 
  -7   8   4      672.12      707.41     25.75 o 
  -6   8   4      510.60      513.90     21.29 o 
  -5   8   4     1068.09     1105.08     31.14 o 
  -4   8   4     1628.05     1585.75     37.70 o 
  -3   8   4     1336.34     1324.53     40.00 o 
  -2   8   4      312.62      337.30     17.42 o 
  -1   8   4      463.73      434.91     24.91 o 
   0   8   4     1500.08     1420.95     45.57 o 
   1   8   4      466.83      442.54     23.38 o 
   2   8   4      224.35      229.15     13.74 o 
   3   8   4     1359.01     1368.21     33.88 o 
   4   8   4     1475.31     1425.88     41.70 o 
   5   8   4     1116.32     1098.71     30.95 o 
   6   8   4      562.99      554.55     21.83 o 
   7   8   4      717.31      780.26     30.60 o 
   8   8   4      762.87      784.72     32.20 o 
  -7   9   4      291.58      318.50     19.84 o 
  -6   9   4      364.77      386.62     21.16 o 
  -5   9   4      294.71      277.59     17.38 o 
  -4   9   4      231.88      205.59     17.10 o 
  -3   9   4      932.46      990.58     32.95 o 
  -2   9   4     1369.90     1383.65     53.65 o 
  -1   9   4      784.22      825.57     34.22 o 
   0   9   4     1230.49     1188.16     42.18 o 
   1   9   4      855.91      871.02     30.22 o 
   2   9   4     1361.77     1318.60     45.76 o 
   3   9   4      895.33      859.77     35.98 o 
   4   9   4      218.44      244.52     32.54 o 
   5   9   4      310.83      313.86     20.51 o 
   6   9   4      345.52      332.07     21.61 o 
   7   9   4      261.70      289.40     52.12 o 
  -5  10   4      452.70      438.82     26.16 o 
  -4  10   4      234.81      256.87     19.96 o 
  -3  10   4     1123.01     1113.05     37.44 o 
  -2  10   4     1715.05     1731.48     55.37 o 
  -1  10   4      295.62      277.93     20.09 o 
   0  10   4      159.27      152.55     15.33 o 
   1  10   4      358.79      355.86     22.20 o 
   2  10   4     1672.93     1660.10     55.29 o 
   3  10   4     1193.28     1183.93     44.20 o 
   4  10   4      224.34      233.66     22.16 o 
   5  10   4      434.73      426.85     29.94 o 
  -3  11   4      655.33      713.17     39.44 o 
  -2  11   4       22.94       18.87      9.39 o 
  -1  11   4      773.00      725.85     31.51 o 
   0  11   4      124.55      129.81     15.26 o 
   1  11   4      784.92      760.11     35.68 o 
   2  11   4       29.62       41.45     12.57 o 
   3  11   4      564.03      607.69     54.48 o 
   1   0   5     5424.61     5545.75     79.87 o 
   2   0   5     3687.56     3870.24     57.92 o 
   3   0   5     1604.60     1696.51     31.79 o 
   4   0   5    14184.16    14189.54    218.27 o 
   5   0   5     2154.28     2106.10     37.67 o 
   6   0   5     2117.89     2110.18     35.82 o 
   7   0   5     2010.48     2065.74     43.59 o 
   8   0   5      806.49      824.03     24.42 o 
   9   0   5      198.68      207.31     16.30 o 
  10   0   5      129.89      127.51     14.40 o 
  11   0   5       15.97       11.15      8.92 o 
 -11   1   5      100.80       99.30     12.60 o 
 -10   1   5     1789.97     1808.11     44.64 o 
  -9   1   5      354.25      358.88     18.93 o 
  -8   1   5      764.47      769.40     19.81 o 
  -7   1   5       99.94      110.31      8.87 o 
  -6   1   5      799.45      823.89     20.23 o 
  -5   1   5     2333.83     2306.42     45.66 o 
  -4   1   5     3390.21     3414.86     50.19 o 
  -3   1   5     1729.11     1807.46     32.35 o 
  -2   1   5     9745.27     9586.06    228.80 o 
  -1   1   5     1361.64     1430.22     27.20 o 
   0   1   5     2715.64     2623.27     40.61 o 
   1   1   5     1381.30     1481.12     27.08 o 
   2   1   5     8921.62     8987.82    143.44 o 
   3   1   5     1996.82     2068.64     32.95 o 
   4   1   5     3565.77     3491.05     50.21 o 
   5   1   5     2491.60     2487.98     40.98 o 
   6   1   5      802.76      846.77     20.68 o 
   7   1   5      157.25      170.82     10.45 o 
   8   1   5      844.57      863.25     26.54 o 
   9   1   5      389.91      417.30     21.71 o 
  10   1   5     1558.36     1605.18     48.04 o 
  11   1   5      116.48      119.25     14.87 o 
 -10   2   5      136.97      154.61     13.98 o 
  -9   2   5     1973.18     1959.92     46.51 o 
  -8   2   5      148.36      155.10     10.79 o 
  -7   2   5     3555.46     3571.40     61.51 o 
  -6   2   5      899.03      881.77     23.57 o 
  -5   2   5      457.44      495.21     20.74 o 
  -4   2   5      401.40      399.95     11.68 o 
  -3   2   5     2526.98     2523.42     38.14 o 
  -2   2   5      266.01      256.57      7.65 o 
  -1   2   5     2749.75     2570.41     40.16 o 
   0   2   5      174.48      184.74      6.62 o 
   1   2   5     2650.39     2510.60     57.04 o 
   2   2   5      300.31      296.48      9.04 o 
   3   2   5     2589.27     2612.02     45.23 o 
   4   2   5      489.79      489.11     11.30 o 
   5   2   5      460.84      505.22     13.27 o 
   6   2   5      987.82      939.58     24.29 o 
   7   2   5     3667.88     3600.62     62.18 o 
   8   2   5      179.20      170.20     12.41 o 
   9   2   5     1986.84     1978.56     51.65 o 
  10   2   5      133.88      121.07     14.00 o 
 -10   3   5      629.59      614.56     29.02 o 
  -9   3   5      314.28      334.96     22.59 o 
  -8   3   5       27.13       26.03      6.56 o 
  -7   3   5      802.14      816.73     23.29 o 
  -6   3   5      271.04      265.38     12.70 o 
  -5   3   5     4085.84     3847.03     66.24 o 
  -4   3   5      868.11      866.35     19.04 o 
  -3   3   5     5897.06     5851.12     90.17 o 
  -2   3   5      584.86      585.37     17.62 o 
  -1   3   5      484.25      457.62     13.16 o 
   0   3   5      391.06      391.77     11.30 o 
   1   3   5      475.08      460.79     13.32 o 
   2   3   5      583.91      585.76     19.80 o 
   3   3   5     6294.51     6275.58     97.94 o 
   4   3   5      866.16      875.27     20.51 o 
   5   3   5     3714.11     3518.62     57.74 o 
   6   3   5      261.12      254.28     13.14 o 
   7   3   5      762.09      767.62     23.34 o 
   8   3   5       34.26       44.33      7.09 o 
   9   3   5      342.62      361.23     20.89 o 
  10   3   5      646.48      621.37     32.20 o 
 -10   4   5      337.33      354.41     29.85 o 
  -9   4   5      701.32      717.68     33.61 o 
  -8   4   5     1172.79     1117.82     35.58 o 
  -7   4   5     1638.34     1670.96     39.14 o 
  -6   4   5     1347.17     1381.59     31.25 o 
  -5   4   5     1104.82     1098.59     26.41 o 
  -4   4   5     4290.34     4219.83     67.59 o 
  -3   4   5     1442.77     1324.48     27.45 o 
  -2   4   5     1388.24     1400.06     30.26 o 
  -1   4   5     3221.49     3160.97     52.73 o 
   0   4   5     2388.05     2542.89     40.83 o 
   1   4   5     2724.40     2624.76     51.27 o 
   2   4   5     1471.26     1467.07     34.01 o 
   3   4   5     1509.33     1464.75     34.09 o 
   4   4   5     4365.79     4271.79     73.24 o 
   5   4   5     1101.00     1110.27     23.10 o 
   6   4   5     1208.19     1196.58     28.96 o 
   7   4   5     1895.84     1863.53     45.11 o 
   8   4   5     1290.93     1240.13     37.81 o 
   9   4   5      567.52      604.65     27.71 o 
  10   4   5      338.88      296.89     25.47 o 
  -9   5   5      501.49      517.08     30.33 o 
  -8   5   5      387.19      401.09     22.31 o 
  -7   5   5      733.27      696.87     26.38 o 
  -6   5   5     1403.29     1416.47     35.44 o 
  -5   5   5      741.44      711.94     22.43 o 
  -4   5   5     1415.17     1452.99     33.76 o 
  -3   5   5     2479.41     2278.17     74.13 o 
  -2   5   5     8230.69     8155.05    130.53 o 
  -1   5   5      297.30      294.01     11.79 o 
   0   5   5     1079.03     1070.57     20.86 o 
   1   5   5      304.26      293.73     10.09 o 
   2   5   5     7788.58     7794.01    145.81 o 
   3   5   5     2280.33     2242.59     50.10 o 
   4   5   5     1438.87     1483.11     42.22 o 
   5   5   5      817.95      797.38     24.80 o 
   6   5   5     1495.23     1511.36     34.00 o 
   7   5   5      726.30      791.18     32.79 o 
   8   5   5      441.92      446.27     29.39 o 
   9   5   5      463.13      449.49     30.03 o 
  -9   6   5      178.67      148.63     19.14 o 
  -8   6   5      223.19      233.91     16.45 o 
  -7   6   5      129.56      122.62     11.75 o 
  -6   6   5     2754.27     2717.46     58.95 o 
  -5   6   5      312.92      302.86     15.95 o 
  -4   6   5     2029.82     1900.59     43.45 o 
  -3   6   5      702.19      723.62     21.82 o 
  -2   6   5      702.56      650.21     19.91 o 
  -1   6   5       31.15       27.82      5.11 o 
   0   6   5      478.92      465.06     12.47 o 
   1   6   5       28.52       22.92      5.15 o 
   2   6   5      763.08      754.85     23.16 o 
   3   6   5      723.26      780.76     24.69 o 
   4   6   5     2271.88     2214.98     44.04 o 
   5   6   5      314.18      302.01     14.92 o 
   6   6   5     3032.50     3119.66     58.76 o 
   7   6   5      127.07      126.22     16.03 o 
   8   6   5      227.85      242.50     22.16 o 
   9   6   5      170.45      144.95     19.44 o 
  -8   7   5      515.85      526.54     23.57 o 
  -7   7   5      383.09      426.76     21.07 o 
  -6   7   5      206.11      198.54     14.43 o 
  -5   7   5     1197.08     1170.45     31.49 o 
  -4   7   5       33.77       18.30      5.42 o 
  -3   7   5      934.21      881.30     25.49 o 
  -2   7   5     1139.84     1168.99     32.38 o 
  -1   7   5      342.46      336.24     14.69 o 
   0   7   5     2553.99     2488.29     57.86 o 
   1   7   5      359.23      362.18     19.43 o 
   2   7   5     1095.63     1136.81     32.26 o 
   3   7   5     1037.15      973.18     29.37 o 
   4   7   5       56.10       50.70      8.52 o 
   5   7   5     1099.79     1113.38     30.30 o 
   6   7   5      185.43      199.56     13.89 o 
   7   7   5      366.10      377.10     27.23 o 
   8   7   5      605.46      656.32     41.49 o 
  -7   8   5      175.83      176.49     15.05 o 
  -6   8   5      396.69      396.56     20.61 o 
  -5   8   5      292.35      287.44     17.30 o 
  -4   8   5      123.67      131.01     11.85 o 
  -3   8   5     1193.87     1271.88     37.77 o 
  -2   8   5       36.67       45.03     10.36 o 
  -1   8   5      915.04      992.35     36.79 o 
   0   8   5     2948.38     2759.11     90.00 o 
   1   8   5      868.79      915.36     37.34 o 
   2   8   5       27.39       22.17      9.02 o 
   3   8   5     1186.32     1173.84     36.49 o 
   4   8   5      142.38      140.80     11.79 o 
   5   8   5      282.22      288.89     17.07 o 
   6   8   5      494.75      530.07     19.14 o 
   7   8   5      188.57      184.61     17.17 o 
  -6   9   5      293.20      300.20     19.09 o 
  -5   9   5     2997.31     2949.90     72.56 o 
  -4   9   5      194.78      207.59     17.50 o 
  -3   9   5     2431.28     2341.79     57.73 o 
  -2   9   5      857.12      897.57     36.56 o 
  -1   9   5       67.38       75.33     12.88 o 
   0   9   5       28.81       42.76     10.93 o 
   1   9   5      104.22      127.40     15.68 o 
   2   9   5      833.96      874.79     36.37 o 
   3   9   5     2088.89     2086.46     55.99 o 
   4   9   5      189.19      211.75     18.09 o 
   5   9   5     3255.74     3179.01     73.33 o 
   6   9   5      294.63      324.06     26.18 o 
  -5  10   5      289.77      315.07     22.53 o 
  -4  10   5      501.86      541.86     27.43 o 
  -3  10   5      123.37      133.45     15.97 o 
  -2  10   5      220.03      180.57     19.66 o 
  -1  10   5     1359.58     1319.05     47.79 o 
   0  10   5      184.39      184.18     17.11 o 
   1  10   5     1319.35     1335.74     41.48 o 
   2  10   5      160.74      165.37     19.16 o 
   3  10   5       72.69       73.32     13.98 o 
   4  10   5      485.89      552.53     31.09 o 
   5  10   5      279.44      301.04     36.16 o 
  -2  11   5      451.38      438.82     26.66 o 
  -1  11   5       17.84       11.11      9.12 o 
   0  11   5     1999.70     1966.44     55.03 o 
   1  11   5       15.66        6.87     10.23 o 
   2  11   5      481.23      436.33     31.10 o 
   0   0   6    22006.92    22021.41    521.27 o 
   1   0   6     5648.05     5680.72     82.55 o 
   2   0   6     2524.22     2472.75     43.38 o 
   3   0   6     4121.60     4536.71     75.13 o 
   4   0   6       15.12       13.17      3.21 o 
   5   0   6     2191.31     2347.29     40.30 o 
   6   0   6       62.91       68.73      5.69 o 
   7   0   6       17.80       18.22      5.10 o 
   8   0   6     2698.20     2692.00     60.63 o 
   9   0   6      247.24      250.16     14.46 o 
  10   0   6     1155.62     1158.51     34.38 o 
 -10   1   6      103.92      113.50     12.23 o 
  -9   1   6     1666.46     1659.73     37.47 o 
  -8   1   6     2373.83     2350.77     42.39 o 
  -7   1   6      405.50      428.17     16.03 o 
  -6   1   6     2314.62     2257.40     46.55 o 
  -5   1   6     3351.71     3242.99     49.09 o 
  -4   1   6     1618.45     1648.32     29.48 o 
  -3   1   6     3254.26     3269.99     50.09 o 
  -2   1   6     2686.21     2638.77     42.87 o 
  -1   1   6     1853.75     1912.08     34.97 o 
   0   1   6     1383.97     1325.33     23.69 o 
   1   1   6     1868.47     1889.88     34.54 o 
   2   1   6     2743.71     2658.74     46.25 o 
   3   1   6     3044.67     2966.15     53.67 o 
   4   1   6     1513.68     1543.20     28.95 o 
   5   1   6     3382.15     3275.48     48.32 o 
   6   1   6     2469.56     2414.72     43.11 o 
   7   1   6      306.11      315.29     12.82 o 
   8   1   6     2558.23     2447.47     51.18 o 
   9   1   6     1764.62     1726.13     41.32 o 
  10   1   6      148.03      138.80     14.91 o 
 -10   2   6     1576.47     1513.70     45.31 o 
  -9   2   6        5.47       -0.94      5.28 o 
  -8   2   6      897.61      886.34     26.37 o 
  -7   2   6     2890.09     2761.15     55.91 o 
  -6   2   6      103.19      108.74     11.31 o 
  -5   2   6     2141.91     2032.62     36.07 o 
  -4   2   6     5031.95     4793.83     74.06 o 
  -3   2   6     4509.78     4562.56     71.75 o 
  -2   2   6      883.71      925.40     18.34 o 
  -1   2   6     3736.12     3844.04     59.09 o 
   0   2   6     1339.29     1337.35     23.97 o 
   1   2   6     3782.90     3948.91     73.56 o 
   2   2   6      709.48      771.39     18.46 o 
   3   2   6     4879.27     4920.22     78.41 o 
   4   2   6     5088.71     4794.43     80.03 o 
   5   2   6     2052.42     1966.18     32.86 o 
   6   2   6       67.09       52.61      6.12 o 
   7   2   6     3033.59     2898.84     57.00 o 
   8   2   6      919.85      940.06     24.90 o 
   9   2   6        5.93        6.04      5.90 o 
  10   2   6     1400.08     1410.78     44.00 o 
 -10   3   6      641.63      665.45     34.38 o 
  -9   3   6     3048.09     3051.38     69.91 o 
  -8   3   6      147.97      160.45     14.39 o 
  -7   3   6     1404.74     1452.83     35.83 o 
  -6   3   6      958.93      918.99     24.79 o 
  -5   3   6      349.14      348.68     13.27 o 
  -4   3   6       65.83       55.11      5.34 o 
  -3   3   6     1292.43     1339.40     27.02 o 
  -2   3   6     2814.55     2738.99     49.20 o 
  -1   3   6     5671.16     5355.89     87.48 o 
   0   3   6      861.21      784.56     19.75 o 
   1   3   6     5413.23     5187.80     87.17 o 
   2   3   6     2692.17     2600.27     54.49 o 
   3   3   6     1569.71     1608.84     29.76 o 
   4   3   6       83.49       72.43      6.34 o 
   5   3   6      332.37      328.87     11.33 o 
   6   3   6      977.37      980.10     28.13 o 
   7   3   6     1607.08     1698.36     37.91 o 
   8   3   6      212.80      208.39     12.97 o 
   9   3   6     2908.04     2806.50     62.46 o 
  10   3   6      599.85      559.85     31.34 o 
 -10   4   6      596.56      557.54     33.27 o 
  -9   4   6      134.00      131.43     14.19 o 
  -8   4   6     1044.01     1110.76     35.36 o 
  -7   4   6      744.20      714.98     26.30 o 
  -6   4   6     2224.86     2242.04     54.34 o 
  -5   4   6     1425.21     1397.02     32.85 o 
  -4   4   6      771.61      797.94     17.40 o 
  -3   4   6     2756.09     2661.61     50.90 o 
  -2   4   6     3153.63     3219.86     63.48 o 
  -1   4   6      929.24      856.05     21.62 o 
   0   4   6     5782.16     5888.83     97.11 o 
   1   4   6      999.01      979.08     24.46 o 
   2   4   6     2989.89     2968.75     62.59 o 
   3   4   6     2565.44     2533.07     55.29 o 
   4   4   6      789.68      794.47     19.79 o 
   5   4   6     1248.19     1253.36     34.20 o 
   6   4   6     2407.23     2398.90     64.61 o 
   7   4   6      667.77      677.27     30.28 o 
   8   4   6     1059.25     1054.46     40.60 o 
   9   4   6       82.32       75.15     16.61 o 
  10   4   6      603.78      581.56     39.12 o 
  -9   5   6       46.46       49.76     10.54 o 
  -8   5   6      694.53      642.39     26.90 o 
  -7   5   6      602.28      618.73     24.86 o 
  -6   5   6     1892.26     1860.58     43.44 o 
  -5   5   6      844.07      873.41     25.58 o 
  -4   5   6      942.37      955.07     26.53 o 
  -3   5   6      744.59      776.75     19.97 o 
  -2   5   6     2794.60     2668.47     52.04 o 
  -1   5   6      320.68      295.13     12.77 o 
   0   5   6        9.59       10.56      3.20 o 
   1   5   6      322.65      325.56     12.76 o 
   2   5   6     2929.17     2827.76     58.56 o 
   3   5   6      736.92      752.12     25.15 o 
   4   5   6     1053.83     1080.62     29.95 o 
   5   5   6      884.85      895.09     24.19 o 
   6   5   6     2003.52     2017.59     58.00 o 
   7   5   6      621.24      596.31     28.93 o 
   8   5   6      837.46      795.38     43.89 o 
   9   5   6       68.02       69.07     12.27 o 
  -9   6   6       43.03       46.32      9.90 o 
  -8   6   6     1212.80     1245.41     36.07 o 
  -7   6   6      653.70      660.30     24.17 o 
  -6   6   6      170.30      163.49     13.25 o 
  -5   6   6      574.03      583.75     20.86 o 
  -4   6   6      172.10      175.65     14.63 o 
  -3   6   6     5221.04     5262.07     84.25 o 
  -2   6   6     1013.37      973.16     25.05 o 
  -1   6   6     1633.67     1592.20     34.67 o 
   0   6   6     4883.41     4663.24     93.87 o 
   1   6   6     1565.77     1566.18     34.36 o 
   2   6   6      950.62      897.84     23.25 o 
   3   6   6     5230.48     5124.66    102.38 o 
   4   6   6      147.42      148.94     12.53 o 
   5   6   6      552.56      576.58     19.76 o 
   6   6   6      214.29      219.62     19.47 o 
   7   6   6      707.31      707.06     32.59 o 
   8   6   6     1205.32     1298.87     51.77 o 
   9   6   6       42.63       48.45     13.87 o 
  -8   7   6      302.51      327.88     20.25 o 
  -7   7   6      604.12      622.54     23.92 o 
  -6   7   6     2017.82     1934.47     47.19 o 
  -5   7   6      269.76      281.58     16.98 o 
  -4   7   6      402.35      398.32     17.98 o 
  -3   7   6      156.68      144.44     11.41 o 
  -2   7   6     1036.68      994.79     38.33 o 
  -1   7   6     1720.11     1656.79     44.35 o 
   0   7   6     1316.46     1351.49     38.49 o 
   1   7   6     1756.23     1701.15     44.79 o 
   2   7   6     1052.01     1081.78     46.86 o 
   3   7   6       83.66       85.79      8.72 o 
   4   7   6      433.13      432.44     17.60 o 
   5   7   6      336.19      341.22     17.30 o 
   6   7   6     2327.44     2274.27     64.58 o 
   7   7   6      630.15      660.30     33.79 o 
   8   7   6      224.39      233.01     23.40 o 
  -7   8   6     1252.45     1237.29     36.66 o 
  -6   8   6     1256.90     1256.23     35.90 o 
  -5   8   6      534.12      558.95     25.60 o 
  -4   8   6      863.93      839.74     31.14 o 
  -3   8   6     1750.39     1685.54     45.89 o 
  -2   8   6      803.77      816.23     34.29 o 
  -1   8   6     1319.78     1272.49     44.94 o 
   0   8   6      120.03      101.05     12.45 o 
   1   8   6     1357.57     1373.39     40.00 o 
   2   8   6      828.47      861.29     35.23 o 
   3   8   6     1463.92     1471.31     51.09 o 
   4   8   6      871.64      888.51     30.97 o 
   5   8   6      579.02      608.17     25.57 o 
   6   8   6     1315.91     1337.18     40.71 o 
   7   8   6     1293.36     1347.09     59.79 o 
  -6   9   6       54.30       53.01     14.69 o 
  -5   9   6       24.52       27.72      9.55 o 
  -4   9   6       23.76       27.75      9.11 o 
  -3   9   6      587.70      574.88     25.64 o 
  -2   9   6      213.01      218.63     20.72 o 
  -1   9   6      677.21      704.87     32.73 o 
   0   9   6      400.69      410.94     27.61 o 
   1   9   6      736.41      734.47     29.02 o 
   2   9   6      155.56      173.93     19.16 o 
   3   9   6      529.59      520.34     25.54 o 
   4   9   6       32.79       29.70      9.59 o 
   5   9   6       22.65       17.81     10.08 o 
   6   9   6       70.42       66.23     23.90 o 
  -4  10   6     1122.17     1149.88     39.73 o 
  -3  10   6      815.92      811.75     32.39 o 
  -2  10   6       98.14      107.18     16.09 o 
  -1  10   6      837.83      765.97     35.81 o 
   0  10   6     1229.12     1314.51     48.36 o 
   1  10   6      811.31      768.03     38.43 o 
   2  10   6      151.59      154.23     18.75 o 
   3  10   6      725.07      705.07     34.94 o 
   4  10   6     1082.47     1158.58     45.57 o 
   0  11   6     1535.45     1579.82     48.66 o 
   1   0   7      491.25      431.39     11.69 o 
   2   0   7     4150.54     4163.64     69.39 o 
   3   0   7     5729.12     5740.22     93.94 o 
   4   0   7     1746.32     1778.65     32.39 o 
   5   0   7     3218.39     3212.37     49.33 o 
   6   0   7     1908.35     1928.32     37.44 o 
   7   0   7     2361.88     2379.22     45.38 o 
   8   0   7      299.82      257.08     15.56 o 
   9   0   7       58.41       77.49      9.88 o 
  10   0   7     1174.88     1162.19     34.74 o 
 -10   1   7      576.65      558.66     27.84 o 
  -9   1   7     1478.57     1498.68     37.48 o 
  -8   1   7      426.31      447.39     16.55 o 
  -7   1   7     2009.12     1950.43     44.71 o 
  -6   1   7     1583.46     1577.77     32.34 o 
  -5   1   7     1676.87     1740.48     32.96 o 
  -4   1   7      800.17      769.25     17.99 o 
  -3   1   7      981.88     1106.29     21.65 o 
  -2   1   7     1536.38     1631.16     28.26 o 
  -1   1   7    15623.14    15769.44    234.74 o 
   0   1   7     1811.09     1811.22     31.28 o 
   1   1   7    14948.04    14985.15    214.23 o 
   2   1   7     1295.36     1374.68     29.27 o 
   3   1   7      878.41      943.89     22.46 o 
   4   1   7      793.55      775.21     19.30 o 
   5   1   7     1743.60     1804.39     29.85 o 
   6   1   7     1616.51     1639.07     36.64 o 
   7   1   7     2341.96     2302.97     42.96 o 
   8   1   7      411.31      415.64     14.89 o 
   9   1   7     1268.66     1263.59     31.99 o 
  10   1   7      602.42      629.30     24.29 o 
 -10   2   7      506.42      515.47     32.53 o 
  -9   2   7       61.20       67.38     11.15 o 
  -8   2   7     2905.23     2865.89     58.54 o 
  -7   2   7     1099.38     1128.26     29.99 o 
  -6   2   7       44.69       51.04      6.89 o 
  -5   2   7      351.25      351.14     11.71 o 
  -4   2   7      202.55      207.51      8.36 o 
  -3   2   7     1578.74     1578.86     27.73 o 
  -2   2   7      282.96      241.52      9.46 o 
  -1   2   7      723.81      724.49     15.73 o 
   0   2   7    12199.76    11926.55    168.84 o 
   1   2   7      713.51      708.28     20.19 o 
   2   2   7      249.33      226.74      9.47 o 
   3   2   7     1649.46     1672.22     32.40 o 
   4   2   7      279.55      265.50     10.84 o 
   5   2   7      339.78      331.61     12.30 o 
   6   2   7       27.08       23.68      5.81 o 
   7   2   7     1228.20     1224.57     27.86 o 
   8   2   7     2888.12     2822.29     49.44 o 
   9   2   7       79.38      100.68      9.93 o 
  10   2   7      485.94      514.51     32.32 o 
 -10   3   7      176.82      233.45     23.66 o 
  -9   3   7      124.34      148.41     15.12 o 
  -8   3   7     1675.74     1699.86     46.91 o 
  -7   3   7     2509.91     2459.98     58.12 o 
  -6   3   7     3028.84     2961.60     56.94 o 
  -5   3   7      535.61      511.32     14.60 o 
  -4   3   7     1807.30     1763.74     30.81 o 
  -3   3   7     1127.64     1114.28     23.52 o 
  -2   3   7     4907.85     4743.12     68.28 o 
  -1   3   7     1010.89     1035.59     19.90 o 
   0   3   7       16.94       11.81      3.04 o 
   1   3   7     1040.86     1059.40     26.68 o 
   2   3   7     5141.74     4943.62     91.90 o 
   3   3   7     1250.53     1251.22     25.53 o 
   4   3   7     1835.00     1780.89     35.50 o 
   5   3   7      489.69      452.84     15.08 o 
   6   3   7     2836.90     2848.68     63.01 o 
   7   3   7     2392.59     2337.73     67.17 o 
   8   3   7     1706.12     1741.26     48.06 o 
   9   3   7      127.73      148.65     13.85 o 
  10   3   7      189.58      177.69     20.89 o 
  -9   4   7      551.71      552.89     26.46 o 
  -8   4   7      575.17      561.97     24.78 o 
  -7   4   7      625.71      644.16     25.47 o 
  -6   4   7      654.64      670.74     29.11 o 
  -5   4   7      984.39      985.31     26.69 o 
  -4   4   7      905.54      884.29     22.45 o 
  -3   4   7      754.13      741.64     19.82 o 
  -2   4   7     2670.47     2640.25     50.03 o 
  -1   4   7     2430.65     2316.64     45.00 o 
   0   4   7     3586.13     3522.95     55.54 o 
   1   4   7     2454.99     2348.63     45.01 o 
   2   4   7     2586.65     2585.37     55.50 o 
   3   4   7      896.73      903.88     25.23 o 
   4   4   7     1029.02     1014.34     30.52 o 
   5   4   7      830.70      850.88     31.51 o 
   6   4   7      734.72      724.24     30.26 o 
   7   4   7      684.75      674.01     30.52 o 
   8   4   7      702.92      662.47     31.30 o 
   9   4   7      627.42      641.35     28.63 o 
  -9   5   7     1435.67     1504.30     45.97 o 
  -8   5   7     1356.07     1320.81     41.34 o 
  -7   5   7      677.69      650.33     24.31 o 
  -6   5   7     1228.45     1235.58     33.67 o 
  -5   5   7      275.95      257.78     15.42 o 
  -4   5   7      982.91     1051.62     28.54 o 
  -3   5   7     1400.14     1387.79     30.32 o 
  -2   5   7      849.03      886.81     26.28 o 
  -1   5   7     5001.26     4968.72     83.63 o 
   0   5   7     4700.70     4577.09     91.56 o 
   1   5   7     4704.52     4599.84     82.84 o 
   2   5   7      775.03      800.24     24.83 o 
   3   5   7     1424.18     1454.07     36.79 o 
   4   5   7      949.76     1052.14     30.65 o 
   5   5   7      242.52      246.61     15.83 o 
   6   5   7     1352.63     1339.54     44.66 o 
   7   5   7      865.46      897.34     35.41 o 
   8   5   7     1343.60     1351.03     48.73 o 
   9   5   7     1341.23     1423.35     46.12 o 
  -8   6   7      100.24      112.72     12.68 o 
  -7   6   7     2623.74     2649.75     58.51 o 
  -6   6   7        5.96        4.76      5.99 o 
  -5   6   7     1469.09     1470.94     37.81 o 
  -4   6   7     2060.44     1992.33     45.26 o 
  -3   6   7      774.90      819.62     21.64 o 
  -2   6   7      276.10      271.63     16.47 o 
  -1   6   7     1466.50     1538.09     40.87 o 
   0   6   7       43.58       40.12      8.41 o 
   1   6   7     1509.37     1459.76     40.27 o 
   2   6   7      327.69      303.84     21.18 o 
   3   6   7      702.20      680.91     24.28 o 
   4   6   7     2242.43     2133.40     50.29 o 
   5   6   7     1645.03     1663.03     42.67 o 
   6   6   7        9.18       10.45      8.68 o 
   7   6   7     2715.53     2679.00     76.65 o 
   8   6   7      122.88      132.72     17.62 o 
  -8   7   7      428.85      472.73     24.25 o 
  -7   7   7      511.01      497.40     23.22 o 
  -6   7   7     1515.16     1456.79     38.34 o 
  -5   7   7      334.83      326.08     21.74 o 
  -4   7   7       87.70       85.49      9.98 o 
  -3   7   7     1189.54     1108.39     36.10 o 
  -2   7   7     1432.32     1463.09     42.09 o 
  -1   7   7     2249.72     2239.12     55.62 o 
   0   7   7      448.33      458.95     27.26 o 
   1   7   7     2243.24     2296.64     56.04 o 
   2   7   7     1558.35     1607.40     50.35 o 
   3   7   7     1138.45     1135.84     41.24 o 
   4   7   7       33.91       36.02     10.31 o 
   5   7   7      320.17      323.64     17.56 o 
   6   7   7     1367.45     1357.58     48.92 o 
   7   7   7      510.02      514.93     55.62 o 
   8   7   7      468.13      535.83     33.12 o 
  -7   8   7      176.97      165.41     15.15 o 
  -6   8   7       75.84       74.07     12.29 o 
  -5   8   7      871.10      902.94     34.30 o 
  -4   8   7       17.31       15.73      7.76 o 
  -3   8   7      821.34      856.94     31.33 o 
  -2   8   7      587.53      576.42     28.85 o 
  -1   8   7     1066.49     1074.40     35.24 o 
   0   8   7      685.15      737.67     40.75 o 
   1   8   7     1089.66     1032.43     34.78 o 
   2   8   7      539.16      545.22     28.69 o 
   3   8   7      728.96      727.66     34.00 o 
   4   8   7       33.72       35.12      9.17 o 
   5   8   7      993.56     1013.01     34.15 o 
   6   8   7       67.09       61.18     18.00 o 
   7   8   7      136.96      199.77     28.32 o 
  -5   9   7       71.51       72.28     13.00 o 
  -4   9   7     1447.58     1445.89     64.68 o 
  -3   9   7       36.30       33.23      9.98 o 
  -2   9   7     1423.49     1336.84     48.35 o 
  -1   9   7      286.94      270.84     23.18 o 
   0   9   7     1012.52     1021.72     35.76 o 
   1   9   7      259.97      269.77     20.23 o 
   2   9   7     1311.80     1291.20     48.07 o 
   3   9   7       31.87       24.90     10.64 o 
   4   9   7     1438.37     1466.73     44.49 o 
   5   9   7       68.50       61.13     11.85 o 
  -3  10   7      413.41      411.32     26.20 o 
  -2  10   7      689.00      705.35     51.28 o 
  -1  10   7      477.39      468.31     42.07 o 
   0  10   7      592.00      607.20     32.24 o 
   1  10   7      537.83      538.31     79.35 o 
   2  10   7      687.56      777.74     41.41 o 
   3  10   7      358.12      343.01     24.31 o 
   0   0   8     3404.10     3148.89     87.30 o 
   1   0   8     5260.90     5000.63     75.44 o 
   2   0   8      469.83      456.62     11.76 o 
   3   0   8     1773.14     1873.83     41.08 o 
   4   0   8        8.58        9.17      3.54 o 
   5   0   8      440.95      450.37     12.83 o 
   6   0   8     1502.47     1472.23     31.52 o 
   7   0   8      177.20      185.35     11.67 o 
   8   0   8      614.90      640.95     22.51 o 
   9   0   8     2757.23     2854.13     61.09 o 
  10   0   8       61.16       74.04     12.28 o 
 -10   1   8      167.13      177.34     20.42 o 
  -9   1   8      850.40      848.57     28.25 o 
  -8   1   8     1008.62      993.86     26.35 o 
  -7   1   8     1924.57     1912.56     42.88 o 
  -6   1   8      318.61      340.31     13.82 o 
  -5   1   8     1841.13     1875.88     33.61 o 
  -4   1   8      372.60      381.11     12.26 o 
  -3   1   8     1639.85     1674.21     30.04 o 
  -2   1   8      745.21      737.48     17.08 o 
  -1   1   8     3499.04     3468.73     55.78 o 
   0   1   8      316.13      258.84      9.42 o 
   1   1   8     3605.37     3520.57     55.13 o 
   2   1   8      617.68      637.54     17.43 o 
   3   1   8     1948.75     1920.60     35.82 o 
   4   1   8      382.89      380.85     13.09 o 
   5   1   8     1565.02     1579.32     31.10 o 
   6   1   8      341.41      331.96     15.23 o 
   7   1   8     2037.69     1966.60     43.75 o 
   8   1   8     1021.45     1030.32     27.09 o 
   9   1   8      941.34      989.39     29.76 o 
  10   1   8      124.77      151.38     20.46 o 
 -10   2   8      193.46      185.21     21.46 o 
  -9   2   8      270.58      301.03     20.96 o 
  -8   2   8      868.40      919.90     32.08 o 
  -7   2   8       16.13       16.43      5.81 o 
  -6   2   8     3590.64     3579.97     66.30 o 
  -5   2   8       30.81       27.72      4.29 o 
  -4   2   8      372.89      357.05     11.88 o 
  -3   2   8      389.68      380.46     11.83 o 
  -2   2   8     3801.49     3738.58     60.31 o 
  -1   2   8     2403.90     2430.00     40.26 o 
   0   2   8        4.62        4.47      2.97 o 
   1   2   8     2295.28     2348.85     44.37 o 
   2   2   8     3857.68     3809.33     65.03 o 
   3   2   8      318.32      323.81     11.86 o 
   4   2   8      329.69      301.61     12.00 o 
   5   2   8       27.97       25.53      5.01 o 
   6   2   8     3365.28     3398.30     73.54 o 
   7   2   8       14.42       17.85      6.14 o 
   8   2   8      941.58      962.63     29.52 o 
   9   2   8      329.72      326.01     19.59 o 
  10   2   8      170.85      176.02     20.65 o 
  -9   3   8      445.31      455.09     28.38 o 
  -8   3   8     1436.89     1477.28     43.49 o 
  -7   3   8       90.71      101.34     12.43 o 
  -6   3   8       61.19       67.48      9.74 o 
  -5   3   8      749.46      770.13     20.56 o 
  -4   3   8      696.50      682.79     19.18 o 
  -3   3   8      262.40      282.21      9.20 o 
  -2   3   8     1211.53     1192.62     21.15 o 
  -1   3   8     1037.14     1091.82     25.79 o 
   0   3   8     8012.00     7945.21    116.41 o 
   1   3   8     1029.02     1038.56     23.94 o 
   2   3   8     1162.54     1147.86     30.27 o 
   3   3   8      247.40      261.37     11.01 o 
   4   3   8      829.71      814.14     20.02 o 
   5   3   8      762.85      745.38     23.90 o 
   6   3   8       95.48      109.12     13.60 o 
   7   3   8       70.78       80.53     12.91 o 
   8   3   8     1420.66     1527.87     51.32 o 
   9   3   8      400.09      399.21     25.05 o 
  -9   4   8      885.01      977.29     34.74 o 
  -8   4   8      561.17      569.14     26.07 o 
  -7   4   8      941.18      962.36     32.72 o 
  -6   4   8     2112.65     2068.30     51.61 o 
  -5   4   8      253.05      255.66     13.18 o 
  -4   4   8     1564.96     1590.92     33.80 o 
  -3   4   8      147.07      150.62      9.79 o 
  -2   4   8     1576.25     1570.20     35.22 o 
  -1   4   8     3163.39     3098.30     64.62 o 
   0   4   8     2101.25     2234.83     38.35 o 
   1   4   8     2908.20     2885.48     61.62 o 
   2   4   8     1684.02     1736.94     40.17 o 
   3   4   8      101.91      105.11      9.91 o 
   4   4   8     1698.55     1694.86     41.20 o 
   5   4   8      296.37      290.71     15.50 o 
   6   4   8     1923.47     2000.04     60.04 o 
   7   4   8      996.53      999.96     38.90 o 
   8   4   8      568.97      600.69     30.33 o 
   9   4   8      749.48      750.97     32.00 o 
  -9   5   8       17.15        6.18      8.52 o 
  -8   5   8      529.95      554.27     29.53 o 
  -7   5   8     1085.80     1123.36     33.35 o 
  -6   5   8     1060.89     1047.00     30.46 o 
  -5   5   8      731.49      750.01     24.25 o 
  -4   5   8      597.56      565.15     17.99 o 
  -3   5   8     2015.48     1947.81     40.08 o 
  -2   5   8     2126.84     2061.36     42.99 o 
  -1   5   8      647.19      641.73     23.29 o 
   0   5   8      677.29      698.46     24.73 o 
   1   5   8      540.54      525.34     21.54 o 
   2   5   8     2110.84     2038.53     47.46 o 
   3   5   8     2300.28     2295.22     50.14 o 
   4   5   8      531.34      514.13     20.80 o 
   5   5   8      716.58      712.76     25.31 o 
   6   5   8      981.87      965.06     38.24 o 
   7   5   8     1188.79     1231.61     44.54 o 
   8   5   8      487.56      503.02     42.12 o 
   9   5   8       21.87       24.53     11.47 o 
  -8   6   8       74.02       56.32     10.47 o 
  -7   6   8     1096.78     1090.92     33.40 o 
  -6   6   8      143.26      140.52     13.44 o 
  -5   6   8      531.44      485.88     20.32 o 
  -4   6   8      135.59      127.27     10.52 o 
  -3   6   8      271.52      282.96     16.66 o 
  -2   6   8      361.23      336.61     21.63 o 
  -1   6   8     3106.45     3023.38     69.32 o 
   0   6   8       51.46       53.10      9.14 o 
   1   6   8     3227.85     3216.26     70.44 o 
   2   6   8      353.50      320.16     22.62 o 
   3   6   8      196.93      191.86     18.39 o 
   4   6   8      155.19      160.03     13.47 o 
   5   6   8      522.84      531.22     22.52 o 
   6   6   8      110.19      122.12     16.10 o 
   7   6   8     1043.82     1108.95     43.64 o 
   8   6   8       83.12       77.65     18.42 o 
  -7   7   8      719.20      730.25     27.28 o 
  -6   7   8       22.24       13.20      7.36 o 
  -5   7   8     1246.79     1253.48     40.65 o 
  -4   7   8       10.46       -3.71      6.47 o 
  -3   7   8     1174.77     1199.57     41.31 o 
  -2   7   8      404.41      358.49     21.42 o 
  -1   7   8       88.33       70.55     10.65 o 
   0   7   8     1637.47     1719.85     46.95 o 
   1   7   8      118.98      116.48     12.90 o 
   2   7   8      282.10      278.75     22.68 o 
   3   7   8     1222.53     1214.17     43.67 o 
   4   7   8        2.24        2.92      7.70 o 
   5   7   8     1301.51     1303.21     52.67 o 
   6   7   8       42.51       73.40     22.55 o 
   7   7   8      670.26      649.26     34.83 o 
  -6   8   8      519.87      517.26     28.60 o 
  -5   8   8      170.65      169.44     17.25 o 
  -4   8   8     1042.06      964.88     35.06 o 
  -3   8   8      362.10      349.11     23.05 o 
  -2   8   8      836.21      836.75     31.33 o 
  -1   8   8     1058.90      942.60     52.74 o 
   0   8   8      311.15      272.50     19.92 o 
   1   8   8     1112.07     1088.38     35.94 o 
   2   8   8      763.38      797.44     35.57 o 
   3   8   8      331.48      283.91     23.65 o 
   4   8   8      935.96      895.15     38.62 o 
   5   8   8      214.01      223.01     18.33 o 
   6   8   8      497.38      533.85     85.76 o 
  -5   9   8      148.23      146.31     16.89 o 
  -4   9   8      717.99      744.43     31.51 o 
  -3   9   8        2.72        7.84      8.10 o 
  -2   9   8      942.28      974.55     42.00 o 
  -1   9   8      314.18      298.72     21.89 o 
   0   9   8     2120.54     2030.94     56.02 o 
   1   9   8      294.81      288.82     24.61 o 
   2   9   8     1166.71     1115.29     43.73 o 
   3   9   8        1.45        4.05      8.95 o 
   4   9   8      632.41      662.69     29.06 o 
   5   9   8      174.40      165.86     17.03 o 
  -2  10   8      113.43      114.82     17.29 o 
  -1  10   8     1142.44     1091.00     46.00 o 
   0  10   8      355.90      336.68     27.67 o 
   1  10   8     1307.44     1240.23     48.45 o 
   2  10   8      113.47      102.31     16.92 o 
   1   0   9       61.19       49.00      4.91 o 
   2   0   9     2575.22     2494.90     39.45 o 
   3   0   9      442.05      455.30     14.90 o 
   4   0   9     1774.47     1745.51     33.54 o 
   5   0   9      491.54      489.04     15.87 o 
   6   0   9     1908.76     1866.77     37.96 o 
   7   0   9      972.25      942.73     25.05 o 
   8   0   9     1696.17     1718.96     41.97 o 
   9   0   9      116.95      122.26     12.64 o 
  -9   1   9       82.51       72.59     11.79 o 
  -8   1   9     2091.26     2154.68     49.11 o 
  -7   1   9     1084.25     1113.16     30.09 o 
  -6   1   9     1088.76     1046.62     25.72 o 
  -5   1   9      746.51      731.07     21.80 o 
  -4   1   9      101.00      105.66      7.79 o 
  -3   1   9     1871.68     1771.38     51.96 o 
  -2   1   9      728.36      715.05     17.75 o 
  -1   1   9      428.96      423.38     12.92 o 
   0   1   9     7373.07     7058.34    115.02 o 
   1   1   9      398.48      389.38     13.64 o 
   2   1   9      717.97      696.33     17.10 o 
   3   1   9     1720.43     1590.41     34.12 o 
   4   1   9      158.24      144.31      9.33 o 
   5   1   9      779.69      763.78     24.69 o 
   6   1   9     1223.85     1209.86     33.44 o 
   7   1   9     1060.18     1062.46     29.97 o 
   8   1   9     2098.29     2161.76     44.88 o 
   9   1   9       34.76       27.33      8.87 o 
  -9   2   9     2756.76     2775.33     60.59 o 
  -8   2   9      215.40      220.46     17.74 o 
  -7   2   9     1129.00     1099.74     35.14 o 
  -6   2   9     2203.38     2214.02     53.44 o 
  -5   2   9     1185.05     1231.06     26.32 o 
  -4   2   9      525.94      518.12     14.51 o 
  -3   2   9     1338.32     1358.17     28.86 o 
  -2   2   9     3491.56     3459.23     56.47 o 
  -1   2   9     4348.45     4258.36     65.46 o 
   0   2   9       65.55       63.59      5.88 o 
   1   2   9     4099.56     4023.73     71.74 o 
   2   2   9     3456.80     3361.90     60.35 o 
   3   2   9     1546.36     1564.79     31.68 o 
   4   2   9      559.64      567.67     16.85 o 
   5   2   9     1074.42     1125.71     32.15 o 
   6   2   9     2074.60     2159.03     62.20 o 
   7   2   9     1265.77     1230.24     42.90 o 
   8   2   9      297.28      325.56     28.35 o 
   9   2   9     2635.44     2699.52     61.28 o 
  -9   3   9       41.32       43.03     10.42 o 
  -8   3   9      270.53      260.78     19.39 o 
  -7   3   9     1066.76     1056.76     34.88 o 
  -6   3   9      728.58      697.57     25.38 o 
  -5   3   9     2347.66     2325.26     42.80 o 
  -4   3   9     2335.49     2268.98     43.05 o 
  -3   3   9     3135.24     3084.35     60.68 o 
  -2   3   9      352.71      360.71     12.81 o 
  -1   3   9     3318.11     3340.16     53.36 o 
   0   3   9     1486.22     1470.09     28.32 o 
   1   3   9     3144.55     3188.70     58.79 o 
   2   3   9      358.56      371.35     15.87 o 
   3   3   9     3374.02     3302.38     68.79 o 
   4   3   9     2286.62     2287.19     51.87 o 
   5   3   9     1881.63     1858.10     58.85 o 
   6   3   9      551.75      510.17     26.67 o 
   7   3   9     1124.22     1139.49     41.86 o 
   8   3   9      327.90      368.68     26.85 o 
   9   3   9       60.50       71.98     12.46 o 
  -9   4   9      925.59      908.23     34.34 o 
  -8   4   9     1232.29     1243.17     40.28 o 
  -7   4   9      196.10      209.17     15.68 o 
  -6   4   9      668.97      677.25     23.48 o 
  -5   4   9       35.00       27.38      6.08 o 
  -4   4   9      762.12      752.97     30.67 o 
  -3   4   9      390.36      413.61     14.82 o 
  -2   4   9     2186.07     2198.71     46.58 o 
  -1   4   9     2479.61     2430.81     55.16 o 
   0   4   9     3182.95     3045.16     66.24 o 
   1   4   9     2300.62     2332.49     45.35 o 
   2   4   9     2421.81     2488.51     53.20 o 
   3   4   9      434.59      438.66     18.10 o 
   4   4   9      710.49      738.04     25.03 o 
   5   4   9       28.67       19.25      8.43 o 
   6   4   9      572.27      569.87     31.28 o 
   7   4   9      119.52      116.62     16.18 o 
   8   4   9     1212.98     1265.25     47.48 o 
   9   4   9      774.17      745.85     37.43 o 
  -8   5   9     1171.04     1215.33     45.21 o 
  -7   5   9      519.35      502.90     27.15 o 
  -6   5   9       23.76       18.30      7.22 o 
  -5   5   9      281.88      310.16     15.91 o 
  -4   5   9     1945.75     1949.44     40.32 o 
  -3   5   9      191.95      200.61     12.15 o 
  -2   5   9     1275.07     1221.69     35.27 o 
  -1   5   9      142.02      151.59     13.51 o 
   0   5   9     2888.20     2820.85     64.11 o 
   1   5   9      146.72      160.94     15.93 o 
   2   5   9     1073.55     1070.47     38.97 o 
   3   5   9      258.56      267.76     15.35 o 
   4   5   9     1983.44     1988.55     48.61 o 
   5   5   9      225.13      213.43     19.58 o 
   6   5   9        9.05       -0.67      7.65 o 
   7   5   9      522.77      536.71     29.83 o 
   8   5   9     1130.05     1080.34     44.76 o 
  -7   6   9        8.09        5.14      6.75 o 
  -6   6   9     3373.30     3385.27     69.65 o 
  -5   6   9     2053.19     1988.10     53.90 o 
  -4   6   9      262.61      277.89     17.16 o 
  -3   6   9      448.64      441.14     22.18 o 
  -2   6   9     1086.97     1065.83     34.25 o 
  -1   6   9      590.46      610.08     24.56 o 
   0   6   9      884.65      828.49     29.37 o 
   1   6   9      536.75      553.16     27.42 o 
   2   6   9     1095.92     1070.32     39.42 o 
   3   6   9      525.00      512.52     25.90 o 
   4   6   9      199.03      196.58     18.95 o 
   5   6   9     1972.94     1988.75     62.68 o 
   6   6   9     3252.78     3190.54     89.02 o 
   7   6   9       26.72       29.93     11.22 o 
  -7   7   9     1479.45     1506.86     48.17 o 
  -6   7   9      263.81      267.66     21.55 o 
  -5   7   9       25.55        8.39      8.17 o 
  -4   7   9      911.21      925.21     29.74 o 
  -3   7   9       93.93      101.90     11.64 o 
  -2   7   9      579.25      537.17     24.75 o 
  -1   7   9     1973.89     2025.21     53.71 o 
   0   7   9      720.10      707.64     27.97 o 
   1   7   9     2070.61     2080.30     63.86 o 
   2   7   9      758.75      742.34     32.30 o 
   3   7   9      102.94      107.17     15.06 o 
   4   7   9      781.21      803.35     36.14 o 
   5   7   9        4.07        6.09     11.50 o 
   6   7   9      218.94      205.93     29.08 o 
   7   7   9     1380.69     1455.10     69.13 o 
  -5   8   9       57.17       81.24     13.44 o 
  -4   8   9      476.49      448.76     27.12 o 
  -3   8   9      382.70      369.15     21.53 o 
  -2   8   9      157.22      144.51     15.36 o 
  -1   8   9     1995.46     1970.49     54.41 o 
   0   8   9      371.38      352.05     22.95 o 
   1   8   9     2156.86     2071.49     63.94 o 
   2   8   9      174.95      207.47     20.55 o 
   3   8   9      408.50      402.51     29.05 o 
   4   8   9      404.53      476.41     29.88 o 
   5   8   9       48.72       54.55     18.10 o 
  -4   9   9      367.56      380.43     26.47 o 
  -3   9   9      693.03      662.32     31.01 o 
  -2   9   9      403.29      369.20     28.86 o 
  -1   9   9      112.61      127.55     15.13 o 
   0   9   9      428.10      410.38     26.02 o 
   1   9   9       91.11       99.39     25.05 o 
   2   9   9      398.73      345.39     27.74 o 
   3   9   9      546.94      563.19     33.53 o 
   4   9   9      365.77      381.64     29.57 o 
   0   0  10     1987.86     1947.29     51.31 o 
   1   0  10     1768.38     1785.47     31.04 o 
   2   0  10     5087.02     5030.84     72.41 o 
   3   0  10     2928.60     2855.72     49.95 o 
   4   0  10      782.29      787.15     20.16 o 
   5   0  10     1064.35     1016.17     27.29 o 
   6   0  10      675.79      713.31     25.62 o 
   7   0  10      138.51      152.67     11.47 o 
   8   0  10      439.05      491.71     18.89 o 
   9   0  10      107.74      121.91     14.47 o 
  -9   1  10      269.86      296.48     21.88 o 
  -8   1  10      991.96     1008.49     31.25 o 
  -7   1  10      289.77      287.97     15.34 o 
  -6   1  10     2684.15     2661.86     54.11 o 
  -5   1  10      425.34      415.28     16.29 o 
  -4   1  10     3545.74     3608.95     60.83 o 
  -3   1  10     2124.04     2134.79     43.36 o 
  -2   1  10     2201.14     2188.79     40.75 o 
  -1   1  10      591.81      563.21     16.11 o 
   0   1  10      640.17      662.40     18.72 o 
   1   1  10      610.85      603.33     17.73 o 
   2   1  10     2442.95     2346.25     40.59 o 
   3   1  10     2091.01     2080.22     41.93 o 
   4   1  10     3677.39     3661.70     59.78 o 
   5   1  10      408.79      396.41     18.55 o 
   6   1  10     2568.58     2589.22     60.19 o 
   7   1  10      307.99      315.17     23.48 o 
   8   1  10     1117.33     1139.76     36.51 o 
   9   1  10      294.36      284.08     18.85 o 
  -9   2  10       40.24       36.15      8.68 o 
  -8   2  10      302.49      300.45     23.55 o 
  -7   2  10     1430.17     1462.24     41.94 o 
  -6   2  10      237.62      222.59     16.50 o 
  -5   2  10     3595.00     3643.89     70.69 o 
  -4   2  10       18.87       21.79      4.71 o 
  -3   2  10     1675.71     1659.27     32.75 o 
  -2   2  10      481.88      463.71     14.87 o 
  -1   2  10      606.63      614.13     15.80 o 
   0   2  10     1316.17     1334.35     27.24 o 
   1   2  10      516.02      508.67     16.67 o 
   2   2  10      558.35      543.61     16.98 o 
   3   2  10     1668.89     1577.06     34.17 o 
   4   2  10        9.75       12.07      5.60 o 
   5   2  10     3778.59     3750.12     92.32 o 
   6   2  10      243.35      233.64     19.85 o 
   7   2  10     1334.20     1378.82     48.16 o 
   8   2  10      272.41      272.82     23.82 o 
   9   2  10       35.62       28.75      9.74 o 
  -8   3  10      426.44      422.93     24.13 o 
  -7   3  10      635.03      661.18     26.98 o 
  -6   3  10      250.47      218.76     15.09 o 
  -5   3  10      177.97      181.80     13.41 o 
  -4   3  10       18.34       21.76      5.68 o 
  -3   3  10     1991.17     2023.54     43.88 o 
  -2   3  10     1164.79     1170.14     29.90 o 
  -1   3  10     5517.23     5561.95    108.99 o 
   0   3  10       11.99       11.40      3.90 o 
   1   3  10     5657.92     5651.62     95.29 o 
   2   3  10     1154.32     1118.35     27.52 o 
   3   3  10     1949.62     1967.64     47.21 o 
   4   3  10       19.00       16.68      6.19 o 
   5   3  10      182.09      167.93     16.91 o 
   6   3  10      248.07      217.97     19.67 o 
   7   3  10      636.13      621.24     31.21 o 
   8   3  10      418.61      403.86     28.74 o 
  -8   4  10       41.16       46.09      9.67 o 
  -7   4  10      153.38      144.10     13.49 o 
  -6   4  10      333.46      351.87     19.70 o 
  -5   4  10     2418.25     2388.28     51.51 o 
  -4   4  10      960.70      970.06     33.07 o 
  -3   4  10     1639.64     1652.45     34.60 o 
  -2   4  10     2783.49     2662.05     55.31 o 
  -1   4  10      246.11      246.33     16.59 o 
   0   4  10     1561.53     1563.39     41.64 o 
   1   4  10      197.99      200.41     17.38 o 
   2   4  10     2689.73     2695.60     59.43 o 
   3   4  10     1522.05     1509.63     40.43 o 
   4   4  10     1025.79     1070.26     31.63 o 
   5   4  10     2111.42     2154.60     65.14 o 
   6   4  10      323.43      342.06     25.20 o 
   7   4  10      119.52      110.57     16.05 o 
   8   4  10       81.30       75.13     14.83 o 
  -8   5  10      700.70      701.03     27.92 o 
  -7   5  10     1088.87     1108.71     33.85 o 
  -6   5  10     2905.21     2880.53     62.14 o 
  -5   5  10      465.21      394.47     20.07 o 
  -4   5  10     4364.70     4431.45     75.48 o 
  -3   5  10      198.01      210.76     14.89 o 
  -2   5  10      267.63      271.73     18.52 o 
  -1   5  10     1783.69     1745.20     47.90 o 
   0   5  10       20.60       17.91      7.15 o 
   1   5  10     2049.25     2105.77     58.28 o 
   2   5  10      302.14      307.52     22.46 o 
   3   5  10      162.98      193.14     18.28 o 
   4   5  10     4212.90     4226.85    106.20 o 
   5   5  10      485.78      501.97     27.03 o 
   6   5  10     2716.09     2787.44     79.83 o 
   7   5  10      996.54      997.38     42.32 o 
   8   5  10      772.89      749.21     36.85 o 
  -7   6  10      248.50      241.49     18.35 o 
  -6   6  10      212.62      170.23     17.46 o 
  -5   6  10      487.33      488.69     27.80 o 
  -4   6  10      985.14      998.76     34.55 o 
  -3   6  10       93.71      116.28     12.00 o 
  -2   6  10     2163.42     2100.36     56.38 o 
  -1   6  10       15.77       19.02      7.59 o 
   0   6  10     1720.63     1668.56     46.34 o 
   1   6  10       13.80       13.15      8.20 o 
   2   6  10     2569.76     2563.24     83.89 o 
   3   6  10      101.57       89.61     13.76 o 
   4   6  10      905.84      903.58     37.69 o 
   5   6  10      466.42      464.55     39.69 o 
   6   6  10      170.46      172.10     25.87 o 
   7   6  10      258.41      228.42     29.70 o 
  -6   7  10      384.60      432.63     41.87 o 
  -5   7  10      155.13      169.86     17.13 o 
  -4   7  10     1245.12     1282.43     37.47 o 
  -3   7  10      868.23      867.12     29.37 o 
  -2   7  10      583.48      622.83     26.64 o 
  -1   7  10     1255.01     1188.78     39.01 o 
   0   7  10        0.55        6.42      6.84 o 
   1   7  10     1218.81     1223.49     45.39 o 
   2   7  10      508.95      522.41     29.79 o 
   3   7  10      886.72      816.28     36.79 o 
   4   7  10     1406.08     1390.08     49.42 o 
   5   7  10      149.97      161.17     25.16 o 
   6   7  10      413.92      421.55     39.97 o 
  -5   8  10     1382.22     1499.88     59.03 o 
  -4   8  10     1152.06     1136.08     40.41 o 
  -3   8  10     1367.63     1327.44     38.88 o 
  -2   8  10      199.62      179.71     17.38 o 
  -1   8  10      122.60      117.94     14.36 o 
   0   8  10      189.67      210.85     18.63 o 
   1   8  10       87.92       77.30     14.68 o 
   2   8  10      255.95      236.50     22.70 o 
   3   8  10     1241.51     1300.90     49.60 o 
   4   8  10     1085.36     1057.24     79.34 o 
   5   8  10     1400.24     1542.13     79.72 o 
  -3   9  10      850.52      897.34     36.38 o 
  -2   9  10       14.16       13.64      8.78 o 
  -1   9  10     1992.76     2030.23     58.76 o 
   0   9  10       15.31       20.13      8.98 o 
   1   9  10     2266.08     2273.71     70.44 o 
   2   9  10       15.81       16.23     10.77 o 
   3   9  10      825.55      851.43     69.59 o 
   1   0  11        0.32        3.77      3.53 o 
   2   0  11     1029.55     1080.65     22.94 o 
   3   0  11      392.34      426.44     13.51 o 
   4   0  11     2401.84     2324.88     40.41 o 
   5   0  11      783.64      908.03     26.20 o 
   6   0  11     3286.23     3301.59     73.00 o 
   7   0  11      222.62      187.65     15.85 o 
   8   0  11      268.99      270.49     24.08 o 
  -8   1  11      123.46      122.16     14.33 o 
  -7   1  11      762.53      795.33     26.72 o 
  -6   1  11     1418.58     1394.25     46.80 o 
  -5   1  11      656.24      672.59     21.98 o 
  -4   1  11     1485.40     1506.39     32.04 o 
  -3   1  11      229.73      219.63     12.05 o 
  -2   1  11     2245.51     2251.45     40.93 o 
  -1   1  11      789.95      804.25     20.47 o 
   0   1  11       49.40       51.66      6.52 o 
   1   1  11      823.83      800.96     22.20 o 
   2   1  11     2136.59     2098.63     39.59 o 
   3   1  11      310.50      325.85     12.74 o 
   4   1  11     1568.15     1524.26     31.02 o 
   5   1  11      582.30      617.03     23.46 o 
   6   1  11     1535.74     1517.52     49.18 o 
   7   1  11      859.72      893.76     36.73 o 
   8   1  11      213.25      210.98     17.57 o 
  -8   2  11      341.23      336.93     23.12 o 
  -7   2  11      585.34      590.47     25.73 o 
  -6   2  11       82.81       79.72     10.29 o 
  -5   2  11     1481.90     1489.07     41.81 o 
  -4   2  11     1133.74     1118.53     30.50 o 
  -3   2  11     5910.92     5875.81    104.54 o 
  -2   2  11       19.27       15.90      6.80 o 
  -1   2  11     1658.02     1676.28     30.36 o 
   0   2  11       13.05       14.61      4.76 o 
   1   2  11     1629.49     1586.44     35.37 o 
   2   2  11       65.63       70.82      7.75 o 
   3   2  11     6274.98     6158.80    103.77 o 
   4   2  11     1290.53     1297.85     34.55 o 
   5   2  11     1382.12     1403.08     66.19 o 
   6   2  11      124.76      111.91     14.97 o 
   7   2  11      631.78      622.24     30.81 o 
   8   2  11      393.17      392.18     28.31 o 
  -8   3  11      552.22      575.29     26.16 o 
  -7   3  11        7.67        9.76      6.82 o 
  -6   3  11     1087.99     1024.09     30.85 o 
  -5   3  11     2564.90     2556.73     54.15 o 
  -4   3  11      661.61      669.97     23.09 o 
  -3   3  11     2026.41     2006.52     45.82 o 
  -2   3  11      584.27      623.32     21.75 o 
  -1   3  11      665.28      629.99     27.60 o 
   0   3  11     1007.21      970.74     30.25 o 
   1   3  11      593.42      612.26     18.69 o 
   2   3  11      718.09      722.84     22.31 o 
   3   3  11     2173.09     2208.21     50.80 o 
   4   3  11      729.37      742.43     25.36 o 
   5   3  11     2365.37     2323.53     68.47 o 
   6   3  11      982.54      962.18     39.05 o 
   7   3  11       23.77       17.05     11.57 o 
   8   3  11      657.07      682.69     33.79 o 
  -7   4  11      279.85      267.96     18.62 o 
  -6   4  11     1006.66      982.51     30.79 o 
  -5   4  11      570.79      603.90     22.68 o 
  -4   4  11     2229.87     2122.14     47.80 o 
  -3   4  11      150.50      165.93     15.59 o 
  -2   4  11     1159.66     1161.84     31.82 o 
  -1   4  11     2238.96     2204.80     52.61 o 
   0   4  11       12.49        3.76      5.95 o 
   1   4  11     1866.04     1916.50     66.50 o 
   2   4  11     1109.19     1093.46     39.78 o 
   3   4  11      117.75      146.93     20.61 o 
   4   4  11     2060.25     2058.26     51.53 o 
   5   4  11      517.21      542.19     28.03 o 
   6   4  11      925.47      935.74     39.14 o 
   7   4  11      320.43      333.74     26.31 o 
  -7   5  11      170.20      169.08     15.57 o 
  -6   5  11      408.60      404.69     21.44 o 
  -5   5  11      339.56      327.29     22.47 o 
  -4   5  11      246.65      242.92     16.98 o 
  -3   5  11      755.49      778.67     26.45 o 
  -2   5  11     1976.21     1976.69     46.04 o 
  -1   5  11      770.57      718.87     27.57 o 
   0   5  11      653.29      697.46     27.13 o 
   1   5  11      671.41      705.16     31.61 o 
   2   5  11     1765.47     1824.58     57.76 o 
   3   5  11      720.67      767.35     33.26 o 
   4   5  11      323.50      352.52     24.88 o 
   5   5  11      320.38      305.60     60.50 o 
   6   5  11      365.09      338.80     34.68 o 
   7   5  11      224.03      222.24     22.28 o 
  -6   6  11      354.87      348.34     24.87 o 
  -5   6  11      367.99      355.88     24.45 o 
  -4   6  11     3690.67     3694.18     76.07 o 
  -3   6  11     1594.65     1532.90     41.34 o 
  -2   6  11      284.43      280.22     20.43 o 
  -1   6  11      364.68      342.13     22.04 o 
   0   6  11       59.04       57.16     10.84 o 
   1   6  11      397.49      364.22     26.32 o 
   2   6  11      340.38      337.23     24.99 o 
   3   6  11     1729.40     1677.62     54.16 o 
   4   6  11     3834.54     3707.05     97.13 o 
   5   6  11      361.93      348.54     34.82 o 
   6   6  11      369.61      359.62     36.58 o 
  -5   7  11     1772.82     1791.88     54.11 o 
  -4   7  11      309.85      299.96     20.69 o 
  -3   7  11      769.41      746.17     27.78 o 
  -2   7  11      274.03      312.53     24.47 o 
  -1   7  11      828.36      818.76     35.75 o 
   0   7  11     1547.05     1536.37     46.36 o 
   1   7  11     1021.50     1035.88     40.88 o 
   2   7  11      314.09      321.23     25.78 o 
   3   7  11      758.34      746.53     35.49 o 
   4   7  11      358.50      327.92     26.41 o 
   5   7  11     1801.05     1739.97     77.39 o 
  -3   8  11      524.14      536.41     26.54 o 
  -2   8  11      684.60      741.97     31.80 o 
  -1   8  11     1158.20     1147.69     40.08 o 
   0   8  11      142.38      157.94     25.50 o 
   1   8  11     1144.95     1140.17     46.29 o 
   2   8  11      776.38      806.45     37.84 o 
   3   8  11      511.30      486.42     48.32 o 
   0   0  12     1493.19     1430.72     37.38 o 
   1   0  12     1354.96     1311.34     26.80 o 
   2   0  12        9.47       10.31      4.34 o 
   3   0  12     3003.36     3050.19     50.25 o 
   4   0  12       15.21       17.59      5.18 o 
   5   0  12      977.92      982.31     28.33 o 
   6   0  12      223.35      211.36     16.46 o 
   7   0  12      645.91      664.35     40.67 o 
   8   0  12      169.19      203.27     26.75 o 
  -8   1  12       55.68       42.42     12.34 o 
  -7   1  12      120.75      136.70     14.53 o 
  -6   1  12     1512.02     1479.37     39.07 o 
  -5   1  12     1087.28     1102.58     34.41 o 
  -4   1  12      100.22      100.92     10.14 o 
  -3   1  12     1965.75     1950.87     39.39 o 
  -2   1  12     1480.67     1470.88     31.79 o 
  -1   1  12      148.78      162.48     10.30 o 
   0   1  12       79.23       76.85      8.30 o 
   1   1  12      199.39      202.36     12.97 o 
   2   1  12     1550.53     1559.05     35.34 o 
   3   1  12     2149.53     2082.61     36.36 o 
   4   1  12      109.06      117.81     10.54 o 
   5   1  12     1007.01      999.80     38.81 o 
   6   1  12     1644.67     1546.28     51.08 o 
   7   1  12       70.78       81.42     14.49 o 
   8   1  12       24.26       12.98      9.72 o 
  -7   2  12      740.61      745.17     26.98 o 
  -6   2  12      614.22      626.34     26.83 o 
  -5   2  12      257.02      244.66     18.48 o 
  -4   2  12     2033.82     2098.08     47.54 o 
  -3   2  12      111.91      135.78     11.60 o 
  -2   2  12      196.44      198.37     13.53 o 
  -1   2  12      654.42      692.92     21.95 o 
   0   2  12      797.42      797.73     22.50 o 
   1   2  12      543.67      554.51     18.92 o 
   2   2  12      284.94      295.72     14.68 o 
   3   2  12      154.12      172.57     12.15 o 
   4   2  12     2275.17     2271.46     53.01 o 
   5   2  12      307.70      269.28     22.67 o 
   6   2  12      604.15      595.10     30.01 o 
   7   2  12      712.45      750.91     34.96 o 
  -7   3  12       77.86       72.11     10.87 o 
  -6   3  12     1288.06     1238.82     42.07 o 
  -5   3  12       11.88       15.43      7.97 o 
  -4   3  12      355.58      352.43     19.14 o 
  -3   3  12       33.34       26.72      6.92 o 
  -2   3  12     2133.19     2110.33     45.82 o 
  -1   3  12     1002.68      981.34     31.73 o 
   0   3  12       38.05       47.71     10.33 o 
   1   3  12     1078.67     1025.56     37.11 o 
   2   3  12     1785.20     1804.48     65.63 o 
   3   3  12       19.26       18.81      5.82 o 
   4   3  12      375.98      346.61     18.43 o 
   5   3  12        8.81        7.56      8.34 o 
   6   3  12     1350.72     1319.98     47.44 o 
   7   3  12       75.70       49.24     12.79 o 
  -7   4  12       82.83       85.41     11.85 o 
  -6   4  12      222.82      249.59     17.67 o 
  -5   4  12      500.11      502.05     22.31 o 
  -4   4  12     2934.68     2964.28     70.48 o 
  -3   4  12     3260.53     3187.27     65.48 o 
  -2   4  12       98.16       95.76     10.85 o 
  -1   4  12      240.74      230.05     17.01 o 
   0   4  12       28.04       20.61     12.22 o 
   1   4  12      137.26      125.97     15.70 o 
   2   4  12       74.85       90.43     13.35 o 
   3   4  12     3144.21     3119.37     83.46 o 
   4   4  12     2801.06     2811.44     77.98 o 
   5   4  12      533.58      544.09     37.19 o 
   6   4  12      179.01      217.61     23.87 o 
   7   4  12      135.26      171.18     20.26 o 
  -6   5  12       26.26       39.44     11.31 o 
  -5   5  12     2175.60     2147.92     58.75 o 
  -4   5  12      370.94      358.17     20.77 o 
  -3   5  12      960.15      966.18     31.36 o 
  -2   5  12       84.58       74.53     10.58 o 
  -1   5  12      110.73      109.79     13.34 o 
   0   5  12     2709.79     2677.17     65.10 o 
   1   5  12      119.92      122.64     15.94 o 
   2   5  12       52.12       41.48     11.04 o 
   3   5  12     1159.16     1169.06     42.49 o 
   4   5  12      317.26      312.51     25.16 o 
   5   5  12     2029.59     2054.82     96.11 o 
   6   5  12       34.85       34.52     15.89 o 
  -5   6  12       83.91       87.19     14.08 o 
  -4   6  12       62.25       60.94     10.59 o 
  -3   6  12      790.59      796.54     28.51 o 
  -2   6  12       15.98       13.37      7.40 o 
  -1   6  12     1855.31     1840.92     51.75 o 
   0   6  12      735.79      749.45     30.15 o 
   1   6  12     1888.95     1855.48     59.94 o 
   2   6  12       19.34        9.77      9.13 o 
   3   6  12      823.83      755.50     35.28 o 
   4   6  12       81.81      101.76     15.79 o 
   5   6  12       77.93       47.40     17.74 o 
  -4   7  12        8.42        8.68      8.24 o 
  -3   7  12      417.86      467.27     25.19 o 
  -2   7  12      699.69      710.21     27.47 o 
  -1   7  12      348.08      321.42     25.54 o 
   0   7  12       41.84       68.01     12.18 o 
   1   7  12      390.61      381.49     28.39 o 
   2   7  12      617.58      649.86     33.75 o 
   3   7  12      418.26      412.18     30.22 o 
   4   7  12       29.60       22.44     11.69 o 
  -2   8  12      343.10      368.91     23.14 o 
  -1   8  12      225.94      226.40     20.10 o 
   0   8  12        5.21       -5.15      9.26 o 
   1   8  12      226.65      222.10     22.93 o 
   2   8  12      239.66      243.57     24.54 o 
   1   0  13     2408.04     2293.28     44.35 o 
   2   0  13      101.98      112.08      9.52 o 
   3   0  13     1161.59     1181.07     26.28 o 
   4   0  13     2028.57     2128.33     47.09 o 
   5   0  13      735.17      819.50     35.49 o 
   6   0  13      117.85       99.31     15.65 o 
   7   0  13     1117.58     1089.76     54.72 o 
  -7   1  13      295.64      308.21     22.91 o 
  -6   1  13      534.24      550.26     22.63 o 
  -5   1  13      585.17      566.06     22.34 o 
  -4   1  13      362.44      332.06     21.03 o 
  -3   1  13     1339.89     1350.93     34.87 o 
  -2   1  13     1931.36     1921.59     43.65 o 
  -1   1  13     1244.24     1300.45     28.70 o 
   0   1  13      380.20      373.16     19.05 o 
   1   1  13     1081.09     1124.19     30.16 o 
   2   1  13     2007.17     1992.03     39.59 o 
   3   1  13     1447.20     1469.08     31.92 o 
   4   1  13      485.49      477.51     21.69 o 
   5   1  13      602.78      581.66     25.97 o 
   6   1  13      545.71      574.35     29.82 o 
   7   1  13      419.05      427.12     36.49 o 
  -7   2  13      196.47      197.53     18.54 o 
  -6   2  13      616.86      610.79     27.43 o 
  -5   2  13      563.01      618.73     26.59 o 
  -4   2  13      293.69      308.06     20.37 o 
  -3   2  13      678.73      659.07     22.77 o 
  -2   2  13     1975.48     1927.91     45.15 o 
  -1   2  13       59.13       55.22      9.49 o 
   0   2  13      663.35      706.63     30.48 o 
   1   2  13       55.93       62.37      9.22 o 
   2   2  13     2093.67     2094.43     44.47 o 
   3   2  13      555.76      602.73     22.48 o 
   4   2  13      249.32      256.06     18.31 o 
   5   2  13      549.46      543.26     29.00 o 
   6   2  13      643.08      653.05     32.13 o 
   7   2  13      236.94      221.86     22.20 o 
  -6   3  13     1553.65     1569.62     48.47 o 
  -5   3  13      932.96      908.83     36.00 o 
  -4   3  13     1174.55     1168.61     38.30 o 
  -3   3  13      570.09      566.04     22.07 o 
  -2   3  13      474.23      515.35     20.68 o 
  -1   3  13      322.34      343.67     18.77 o 
   0   3  13       13.32       14.52      8.13 o 
   1   3  13      327.81      311.03     23.03 o 
   2   3  13      429.65      470.69     28.23 o 
   3   3  13      581.71      581.43     28.03 o 
   4   3  13     1162.78     1219.81     43.87 o 
   5   3  13      928.86      880.03     37.50 o 
   6   3  13     1614.55     1754.04     57.56 o 
  -6   4  13       30.82       40.94     11.07 o 
  -5   4  13      368.36      399.96     25.35 o 
  -4   4  13      480.64      487.90     27.05 o 
  -3   4  13      516.19      530.07     23.14 o 
  -2   4  13      594.44      612.43     23.07 o 
  -1   4  13      251.99      270.64     19.47 o 
   0   4  13     2509.90     2546.52     72.61 o 
   1   4  13      277.53      292.99     29.91 o 
   2   4  13      432.84      407.20     26.73 o 
   3   4  13      598.37      644.03     30.31 o 
   4   4  13      556.49      542.25     39.62 o 
   5   4  13      285.63      394.69     37.54 o 
   6   4  13       21.37        8.87     12.42 o 
  -5   5  13      184.28      200.49     19.14 o 
  -4   5  13     1735.19     1807.26     52.99 o 
  -3   5  13       78.14       88.59     11.75 o 
  -2   5  13     1301.15     1256.84     36.53 o 
  -1   5  13     2265.77     2169.06     57.44 o 
   0   5  13       89.96      103.11     15.62 o 
   1   5  13     2190.58     2198.65     66.97 o 
   2   5  13     1262.94     1250.97     46.75 o 
   3   5  13       91.44       85.83     14.47 o 
   4   5  13     1661.85     1692.73     74.58 o 
   5   5  13      204.57      202.63     28.58 o 
  -4   6  13      290.84      303.51     23.42 o 
  -3   6  13     1571.36     1596.72     43.91 o 
  -2   6  13       55.78       73.34     11.49 o 
  -1   6  13      255.70      247.27     20.25 o 
   0   6  13      348.06      314.44     26.08 o 
   1   6  13      309.59      279.65     24.65 o 
   2   6  13       45.08       56.90     13.49 o 
   3   6  13     1548.22     1569.78     55.48 o 
   4   6  13      284.14      271.60     32.76 o 
  -2   7  13      151.34      144.71     15.12 o 
  -1   7  13     1496.18     1486.11     47.49 o 
   0   7  13        4.94       -4.05      9.84 o 
   1   7  13     1472.87     1509.39     55.03 o 
   2   7  13      168.53      185.16     21.09 o 
   0   0  14     1573.54     1536.30     48.16 o 
   1   0  14      934.64      917.80     24.63 o 
   2   0  14     2377.34     2392.80     51.66 o 
   3   0  14       20.68       33.38      8.45 o 
   4   0  14       36.23       37.11     10.66 o 
   5   0  14        0.20       -4.07      8.34 o 
   6   0  14      203.51      224.14     22.93 o 
  -6   1  14     1288.43     1287.22     66.20 o 
  -5   1  14      107.15      108.43     12.35 o 
  -4   1  14      463.04      496.52     21.22 o 
  -3   1  14      743.45      755.06     22.82 o 
  -2   1  14     1014.28     1021.55     27.11 o 
  -1   1  14      844.76      867.04     27.06 o 
   0   1  14      771.94      777.93     22.48 o 
   1   1  14      933.67      898.78     24.00 o 
   2   1  14     1009.95     1026.59     26.36 o 
   3   1  14      654.37      698.21     23.81 o 
   4   1  14      390.65      398.17     23.57 o 
   5   1  14      184.22      205.32     17.52 o 
   6   1  14     1293.61     1308.20     49.14 o 
  -6   2  14     1357.52     1374.74     59.61 o 
  -5   2  14     1002.08     1002.92     35.22 o 
  -4   2  14      299.10      308.28     21.44 o 
  -3   2  14      396.96      391.49     20.04 o 
  -2   2  14     1722.94     1700.46     41.34 o 
  -1   2  14      704.43      716.81     31.69 o 
   0   2  14      352.23      391.03     26.07 o 
   1   2  14      722.18      800.74     33.29 o 
   2   2  14     1680.11     1622.45     52.61 o 
   3   2  14      478.74      486.56     21.83 o 
   4   2  14      399.22      417.95     23.07 o 
   5   2  14      857.78      875.72     33.00 o 
   6   2  14     1407.51     1482.55     45.26 o 
  -5   3  14       52.80       65.48     12.36 o 
  -4   3  14      138.95      124.30     14.75 o 
  -3   3  14      592.80      588.98     23.56 o 
  -2   3  14      115.70      115.92     12.36 o 
  -1   3  14     1864.11     1810.77     49.29 o 
   0   3  14     2346.91     2336.40     68.36 o 
   1   3  14     1645.73     1633.14     54.49 o 
   2   3  14      173.78      200.35     19.51 o 
   3   3  14      661.32      663.32     30.89 o 
   4   3  14      119.80      108.93     20.82 o 
   5   3  14       53.34       68.26     17.94 o 
  -5   4  14      656.90      673.64     31.56 o 
  -4   4  14      952.36      945.44     36.08 o 
  -3   4  14      813.17      768.67     27.44 o 
  -2   4  14      584.24      586.77     24.38 o 
  -1   4  14      226.39      227.86     16.86 o 
   0   4  14      172.03      163.17     18.35 o 
   1   4  14      239.60      218.72     21.23 o 
   2   4  14      568.46      590.21     35.14 o 
   3   4  14      715.65      760.22     35.13 o 
   4   4  14      981.86      962.08     52.69 o 
   5   4  14      735.46      748.15     57.05 o 
  -4   5  14      995.07     1052.54     44.50 o 
  -3   5  14      201.46      215.07     17.41 o 
  -2   5  14       66.89       65.61     10.97 o 
  -1   5  14      709.91      719.12     29.98 o 
   0   5  14      258.51      260.07     24.07 o 
   1   5  14      687.63      675.99     34.25 o 
   2   5  14       99.60      126.56     17.44 o 
   3   5  14      162.33      138.04     18.19 o 
   4   5  14      996.10     1049.86     56.89 o 
  -2   6  14      313.10      283.44     20.20 o 
  -1   6  14     1862.96     1934.12     55.62 o 
   0   6  14     1713.23     1704.08     59.43 o 
   1   6  14     1880.29     1886.47     63.56 o 
   2   6  14      267.44      281.49     31.52 o 
   1   0  15      112.11       96.63     10.54 o 
   2   0  15     3237.85     3295.61     75.30 o 
   3   0  15       34.99       45.93      9.70 o 
   4   0  15       39.27       27.00     10.36 o 
   5   0  15       68.74       70.72     14.76 o 
  -5   1  15       25.45       25.08      9.86 o 
  -4   1  15       34.14       34.93      9.80 o 
  -3   1  15      189.33      180.71     12.99 o 
  -2   1  15      953.82      946.60     29.21 o 
  -1   1  15     1098.83     1093.76     32.06 o 
   0   1  15     2559.29     2447.20     54.17 o 
   1   1  15     1131.18     1106.81     35.60 o 
   2   1  15      800.04      841.41     30.86 o 
   3   1  15      161.16      165.33     13.61 o 
   4   1  15       45.36       49.40     12.19 o 
   5   1  15       28.67       35.40     15.12 o 
  -5   2  15       50.93       58.64     11.87 o 
  -4   2  15      681.71      635.87     28.02 o 
  -3   2  15      382.78      382.67     20.87 o 
  -2   2  15       22.72       37.89      9.35 o 
  -1   2  15     1848.68     1860.93     50.79 o 
   0   2  15       33.03       29.25      9.20 o 
   1   2  15     1843.16     1829.20     58.20 o 
   2   2  15       28.66       41.30     11.41 o 
   3   2  15      359.53      367.65     22.43 o 
   4   2  15      695.92      693.83     52.86 o 
   5   2  15       48.70       44.33     13.37 o 
  -4   3  15       37.25       42.53     10.99 o 
  -3   3  15      930.52      953.34     31.39 o 
  -2   3  15       28.74       29.09      8.61 o 
  -1   3  15      798.87      805.64     31.23 o 
   0   3  15       58.23       63.48     13.03 o 
   1   3  15      746.57      718.00     34.32 o 
   2   3  15       31.20       33.78     11.16 o 
   3   3  15     1036.10     1069.53     45.25 o 
   4   3  15       40.18       30.68     14.64 o 
  -3   4  15       28.67       36.13      9.35 o 
  -2   4  15      843.02      872.72     30.31 o 
  -1   4  15     1976.97     1987.02     55.49 o 
   0   4  15        6.60       -2.42     12.21 o 
   1   4  15     1922.37     1891.01     62.78 o 
   2   4  15      860.56      900.23     39.55 o 
   3   4  15       43.91       26.50     10.94 o 
  -2   5  15       92.49       71.96     11.51 o 
  -1   5  15       85.15       83.35     13.70 o 
   0   5  15     2997.69     2941.41     85.23 o 
   1   5  15       93.02      104.45     17.07 o 
   2   5  15       36.45       27.04     11.82 o 
   0   0  16      618.77      597.60     52.98 o 
   1   0  16      615.36      647.34     35.07 o 
   2   0  16     1308.12     1332.94     41.05 o 
   3   0  16       18.73       15.25      9.85 o 
  -3   1  16      716.12      729.11     30.47 o 
  -2   1  16      840.84      848.49     28.76 o 
  -1   1  16     1149.95     1169.26     35.55 o 
   0   1  16       46.58       56.64      9.59 o 
   1   1  16     1026.98     1020.65     42.02 o 
   2   1  16      843.34      856.53     45.56 o 
   3   1  16      789.07      776.76     64.07 o 
  -3   2  16      685.72      711.94     30.01 o 
  -2   2  16     1187.97     1254.44     41.53 o 
  -1   2  16     1081.18     1071.94     36.95 o 
   0   2  16      670.95      743.83     30.28 o 
   1   2  16     1012.90      998.89     35.83 o 
   2   2  16     1285.20     1309.56     41.08 o 
   3   2  16      629.40      643.49     41.70 o 
  -2   3  16      295.13      285.27     24.80 o 
  -1   3  16     1942.39     1993.70     56.91 o 
   0   3  16     1488.92     1507.80     46.77 o 
   1   3  16     2171.04     2162.71     66.89 o 
   2   3  16      242.79      253.79     23.58 o 
                                                 
